# Supplementary material for: Associations of timing of physical activity with all-cause and cause-specific mortality in a prospective cohort study
Source: Nat Commun. 2023 Feb 18;14:930. doi: 10.1038/s41467-023-36546-5 (PMC9938683; doi:10.1038/s41467-023-36546-5)
Supplement: Supplementary file 4 — Supplementary Code [file 41467_2023_36546_MOESM4_ESM.zip]

Archive with 7 entries (6 files):
- Supplementary Code/Codes NCOMMS-22-36216A.R
- Supplementary Code/CompleteSampleSimulated.rds
- Supplementary Code/FullSampleSimulated.Imputed.rds
- Supplementary Code/FullSampleSimulated.Unimputed.rds
- Supplementary Code/README.txt
- Supplementary Code/variable and description.csv
- Supplementary Code/
