# Supplementary material for: Associations of timing of physical activity with all-cause and cause-specific mortality in a prospective cohort study
Source: Nat Commun. 2023 Feb 18;14:930. doi: 10.1038/s41467-023-36546-5 (PMC9938683; doi:10.1038/s41467-023-36546-5)
Supplement: Supplementary file 4 — Supplementary Code [file 41467_2023_36546_MOESM4_ESM.zip › Supplementary Code/README.txt]

===================
System requirements
===================
1) All software dependencies and operating systems (including version numbers): Windows XP and later (including 64-bit versions of Windows) on ix86 and x86_64 chips
2) Versions the software has been tested on: R (version 4.0.4) and R studio (version 1.4.1717).
3) Any required non-standard hardware: None.
For more details, please refer to https://cran.r-project.org/bin/windows/base/old/4.0.4/ and https://cran.r-project.org/bin/windows/base/old/4.0.4/README.R-4.0.4.


===================
Installation guide
===================
1) Instructions: Install and run R (version 4.0.4) and R studio (version 1.4.1717), then open and run the R code file named 'R codes' from top to bottom. All codes for this study were R codes, and we did not develop softwares. R (version 4.0.4) and corresponding guide can be downloaded from https://cran.r-project.org/bin/windows/base/old/4.0.4/. R studio (version 1.4.1717) corresponding guide can be downloaded from https://www.rstudio.com/products/rstudio/older-versions/#141717.
2) Typical install time: around 10 minutes.


===================
Demo
===================
1) Instructions to run on data: Provided in  the R code file named 'Codes NCOMMS-22-36216A.R'.
2) Expected output: mainly the results for the tables and figures of this study
3) Expected run time for demo on a "normal" desktop computer: around 90-120 minutes.
NOTE: Only three simulated datasets ("FullSampleSimulated.Imputed.rds", "FullSampleSimulated.Unimputed.rds", and "CompleteSampleSimulated.rds") are provided for testing the codes. All original data for this study are available from the UK Biobank on application through the Access Management System (https://bbams.ndph.ox.ac.uk/ams/).


===================
Instructions for use
===================
1) How to run the software on your data: Install and run R (version 4.0.4) and R studio (version 1.4.1717), then open and run the R code file named 'Codes NCOMMS-22-36216A.R' from top to bottom. Detailed instructions are provided in the R code file named 'R codes'.
