# Supplementary material for: Associations of timing of physical activity with all-cause and cause-specific mortality in a prospective cohort study
Source: Nat Commun. 2023 Feb 18;14:930. doi: 10.1038/s41467-023-36546-5 (PMC9938683; doi:10.1038/s41467-023-36546-5)
Supplement: Supplementary file 4 — Supplementary Code [file 41467_2023_36546_MOESM4_ESM.zip › Supplementary Code/variable and description.csv]

Variables	Description
FUduration.acti.AllCause.Mortality.ICD10	Follow up duration from all-cause mortality, days
Incidental.acti.AllCause.Mortality.ICD10	All-cause mortality events (1: yes; 0: no)
FUduration.acti.CVD.Mortality.ICD10	Follow up duration from cardiovascular disease mortality, days
Incidental.acti.CVD.Mortality.ICD10	Cardiovascular disease mortality events (1: yes; 0: no)
FUduration.acti.Cancer.Mortality.ICD10	Follow up duration from cancer mortality, days
Incidental.acti.Cancer.Mortality.ICD10	Cancer mortality events (1: yes; 0: no)
FUduration.acti.AllCause.Mortality.ICD10.COVID	Follow up duration from all-cause mortality, days [Censoring up to 31 Dec 2019, which is considered as the start of the COVID-19 pandemic]
Incidental.acti.AllCause.Mortality.ICD10.COVID	All-cause mortality events (1: yes; 0: no) [Censoring up to 31 Dec 2019, which is considered as the start of the COVID-19 pandemic]
FUduration.acti.CVD.Mortality.ICD10.COVID	Follow up duration from cardiovascular disease mortality, days [Censoring up to 31 Dec 2019, which is considered as the start of the COVID-19 pandemic]
Incidental.acti.CVD.Mortality.ICD10.COVID	Cardiovascular disease mortality events (1: yes; 0: no) [Censoring up to 31 Dec 2019, which is considered as the start of the COVID-19 pandemic]
FUduration.acti.Cancer.Mortality.ICD10.COVID	Follow up duration from cancer mortality, days [Censoring up to 31 Dec 2019, which is considered as the start of the COVID-19 pandemic]
Incidental.acti.Cancer.Mortality.ICD10.COVID	Cancer mortality events (1: yes; 0: no) [Censoring up to 31 Dec 2019, which is considered as the start of the COVID-19 pandemic]
MVPA1005M400.10gp	Timing group of moderate to vigorous physical activity using the cutoff of 50% for exploratory analysis (1: mixed group; 2: 05:00-07:00; 3: 07:00-09:00; 4: 09:00-11:00; 5: 11:00-13:00; 6: 13:00-15:00; 7: 15:00-17:00; 8: 17:00-19:00; 9: 19:00-21:00; 10: 21:00-24:00)
MVPA1005M400.4gp50	Timing groups of moderate to vigorous physical activity using the cutoff of 50% (1: morning; 2: midday-afternoon; 3: evening; 4: mixed)
MVPA1005M400.4gp55	Timing groups of moderate to vigorous physical activity using the cutoff of 55% (1: morning; 2: midday-afternoon; 3: evening; 4: mixed)
MVPA1005M400.4gp60	Timing groups of moderate to vigorous physical activity using the cutoff of 60% (1: morning; 2: midday-afternoon; 3: evening; 4: mixed)
MVPA1005M400.4gp65	Timing groups of moderate to vigorous physical activity using the cutoff of 65% (1: morning; 2: midday-afternoon; 3: evening; 4: mixed)
MVPA1005M400.4gp70	Timing groups of moderate to vigorous physical activity using the cutoff of 70% (1: morning; 2: midday-afternoon; 3: evening; 4: mixed)
MVPA1005M400.Weekly.5.10.per	The fraction of moderate to vigorous physical activity within the morning time window (05:00-11:00)
MVPA1005M400.Weekly.11.16.per	The fraction of moderate to vigorous physical activity within the midday-afternoon time window (11:00-17:00)
MVPA1005M400.Weekly.17.23.per	The fraction of moderate to vigorous physical activity within the evening time window (17:00-24:00)
MVPA1005M400.Weekly.5.10	The weekly amount of moderate to vigorous physical activity within the morning time window (05:00-11:00), min/week
MVPA1005M400.Weekly.11.16	The weekly amount of moderate to vigorous physical activity within the midday-afternoon time window (11:00-17:00), min/week
MVPA1005M400.Weekly.17.23	The weekly amount of moderate to vigorous physical activity within the evening time window (17:00-24:00), min/week
MVPA1005M400.Weekly.5.16	The weekly amount of moderate to vigorous physical activity within 05:00-17:00, min/week
MVPA1005M400.Weekly.11.23	The weekly amount of moderate to vigorous physical activity within 11:00-24:00, min/week
MVPA1005M400.Weekly.510.1723	The weekly amount of moderate to vigorous physical activity within 05:00-11:00 and 17:00-24:00, min/week
MVPA1005M400.2gp	Merged timing group of moderate to vigorous physical activity (0: morning/evening; 1: midday-afternoon/mixed)
MVPA1005M400.2gp.age	Group for timing&age (1: midday-afternoon/mixed & age<65; 2: morning/evening & age<65; 3: midday-afternoon/mixed & age¡Ý65; 4: morning/evening & age¡Ý65 )
MVPA1005M400.2gp.sex	Group for timing&age (1: midday-afternoon/mixed & female; 2: morning/evening & female; 3: midday-afternoon/mixed & male; 4: morning/evening & male )
MVPA1005M400.2gp.rev	Reversed merged timing timing groups of moderate to vigorous physical activity (1: morning/evening; 0: midday-afternoon/mixed)
age.acti	Age at baseline, years
sex31	Sex (0: female, 1: male)
ethnic.white21000.2gp	White ethnicity (1: yes; 0: no)
townsend.deprivation.index189	Townsend deprivation index
assessment.centre54	Recruitment regions (1: England; 2: Wales ; 3: Scotland)
Final_Education_FULL	Education level (1: Degree or above; 2: Any other qualification; 3: No qualification)
start.time.of.wear90010.season	Season of accelerometer wear (1: Spring; 2: Summer; 3: Autumn; 4: Winter)
Final_Healthy_diet_score_FULL	Healthy diet score
Final_Smoking_status_FULL	Smoking status (1: Never; 2: Previous; 3: Current)
Final_Alcohol_frequency_categories_FULL	Alcohol consumption (1: Not current; 2: Two or less times a week; 3: Three or more times a week)
acc_sleep_dur_AD_mn.3gp	Sleep duration (1: < 7 hours/day; 2: 7-8 hours/day; 3: > 8 hours/day)
acc_sleep_midp_AD_mn.3gp	Sleep midpoint (hh:mm) (1: < 02:30; 2: 02:30-03:30; 3: > 03:30)
MVPA1005M400.Weekly.5.23	Total MVPA volumn, min/week
CVDs.comorbidities.Baseline	Cardiovascular diseases (1: yes; 0: no)
Cancers.comorbidities.FINAL	Cancer history (1: yes; 0: no)
Final_Obesity_baseline	Obesity (1: yes; 0: no)
LongstandingIllness.comorbidities.FINAL	Longstanding illness (1: yes; 0: no)
all_dm_before_acti	Diabetes history (1: yes; 0: no)
Depression.comorbidities.FINAL	Depression history (1: yes; 0: no)
age.acti.2gp65	(1: ¡Ý65 years; 0: <65 years)
wear.duration.overall90051	wear duration, days
SW_history	Shift work history (1: yes; 0: no)
Exclued.Acti.DST	who wore accelerometers during the daylight saving time transition (1: yes; NA: no)
Incidental.acti.CVDcmp.Mortality.ICD10	CVD mortality events in competing risk model (1: yes; 0: no)
Incidental.acti.Cancercmp.Mortality.ICD10	Cancer mortality events in competing risk model (1: yes; 0: no)
