# Supplementary material for: Associations of timing of physical activity with all-cause and cause-specific mortality in a prospective cohort study
Source: Nat Commun. 2023 Feb 18;14:930. doi: 10.1038/s41467-023-36546-5 (PMC9938683; doi:10.1038/s41467-023-36546-5)
Supplement: Supplementary file 6 — Source Data [file 41467_2023_36546_MOESM6_ESM.xlsx]

## Sheet: Fig. 1a
Total MVPA volume (min/week)	Hazard ratio	Lower limit of 95% CI	Upper limit of 95% CI
0.166667	0.998798	0.998654	0.998942
7.90036	0.944571	0.938144	0.951041
15.6341	0.893288	0.8813	0.905438
23.3678	0.844789	0.827901	0.862021
31.1015	0.798977	0.777798	0.820733
38.8352	0.755863	0.730964	0.78161
46.5688	0.715446	0.68736	0.744679
54.3025	0.677701	0.646919	0.709948
62.0363	0.642582	0.60955	0.677404
69.7699	0.610031	0.57515	0.647026
77.5036	0.579974	0.543605	0.618777
85.2373	0.552335	0.514793	0.592616
92.971	0.527031	0.488591	0.568494
100.705	0.503977	0.46488	0.546361
108.438	0.483091	0.443542	0.526166
116.172	0.464293	0.424465	0.507859
123.906	0.447459	0.407494	0.491343
131.639	0.432391	0.392402	0.476455
139.373	0.418912	0.378987	0.463043
147.107	0.406863	0.36707	0.450971
154.841	0.396107	0.356496	0.440119
162.574	0.386522	0.347131	0.430382
170.308	0.377999	0.338856	0.421664
178.042	0.370443	0.331564	0.41388
185.775	0.363767	0.325163	0.406954
193.509	0.357896	0.319571	0.400817
201.243	0.352759	0.314711	0.395407
208.976	0.348295	0.310519	0.390668
216.71	0.344447	0.306932	0.386548
224.444	0.341163	0.303895	0.383
232.178	0.338394	0.301358	0.379982
239.911	0.336098	0.299274	0.377453
247.645	0.334232	0.297597	0.375375
255.379	0.332757	0.296288	0.373714
263.112	0.331637	0.295306	0.372437
270.846	0.330836	0.294615	0.37151
278.58	0.330321	0.294177	0.370905
286.313	0.330058	0.293958	0.37059
294.047	0.330015	0.293925	0.370537
301.781	0.330161	0.294043	0.370716
309.515	0.330464	0.29428	0.371098
317.248	0.330894	0.294604	0.371653
324.982	0.331417	0.294983	0.372351
332.716	0.332004	0.295387	0.373161
340.449	0.332623	0.295783	0.374051
348.183	0.333247	0.296148	0.374995
355.917	0.333873	0.296477	0.375987
363.651	0.3345	0.296771	0.377026
371.384	0.335128	0.297031	0.378112
379.118	0.335758	0.297257	0.379245
386.852	0.336388	0.29745	0.380423
394.585	0.33702	0.297612	0.381646
402.319	0.337653	0.297742	0.382913
410.053	0.338287	0.297843	0.384222
417.786	0.338922	0.297915	0.385574
425.52	0.339558	0.297959	0.386966
433.254	0.340196	0.297976	0.388398
440.988	0.340835	0.297968	0.389869
448.721	0.341475	0.297935	0.391378
456.455	0.342116	0.297878	0.392923
464.188	0.342758	0.297799	0.394505
471.922	0.343402	0.297699	0.396121
479.656	0.344047	0.297578	0.397772
487.39	0.344693	0.297438	0.399455
495.123	0.34534	0.29728	0.401171
502.857	0.345989	0.297103	0.402917
510.591	0.346638	0.29691	0.404695
518.324	0.347289	0.296702	0.406502
526.058	0.347941	0.296478	0.408338
533.792	0.348595	0.29624	0.410203
541.525	0.349249	0.295988	0.412095
549.259	0.349905	0.295723	0.414014
556.993	0.350562	0.295446	0.41596
564.727	0.351221	0.295158	0.417931
572.46	0.35188	0.294859	0.419928
580.194	0.352541	0.294549	0.42195
587.928	0.353203	0.29423	0.423996
595.661	0.353866	0.293901	0.426066
603.395	0.354531	0.293563	0.428159
611.129	0.355196	0.293217	0.430276
618.862	0.355863	0.292863	0.432415
626.596	0.356531	0.292502	0.434577
634.33	0.357201	0.292134	0.436761
642.064	0.357872	0.291759	0.438966
649.797	0.358544	0.291377	0.441193
657.531	0.359217	0.290989	0.443442
665.265	0.359892	0.290596	0.445711
672.998	0.360567	0.290198	0.448001
680.732	0.361244	0.289794	0.450312
688.466	0.361923	0.289385	0.452643
696.199	0.362602	0.288972	0.454994
703.933	0.363283	0.288554	0.457365
711.667	0.363965	0.288133	0.459756
719.401	0.364649	0.287707	0.462167
727.134	0.365334	0.287278	0.464598
734.868	0.36602	0.286845	0.467048
742.602	0.366707	0.286409	0.469518
750.335	0.367396	0.28597	0.472006

## Sheet: Fig. 1b
Total MVPA volume (min/week)	Hazard ratio	Lower limit of 95% CI	Upper limit of 95% CI
0.166667	0.998308	0.998057	0.998558
7.90036	0.922849	0.911925	0.933903
15.6341	0.853093	0.833226	0.873435
23.3678	0.788611	0.761319	0.816882
31.1015	0.729071	0.695695	0.764048
38.8352	0.674291	0.636026	0.714858
46.5688	0.624077	0.581976	0.669224
54.3025	0.578209	0.533186	0.627035
62.0363	0.536451	0.48929	0.588159
69.7699	0.498559	0.449921	0.552454
77.5036	0.464287	0.414725	0.519771
85.2373	0.433393	0.383359	0.489957
92.971	0.405645	0.355502	0.46286
100.705	0.380822	0.330856	0.438333
108.438	0.358716	0.309145	0.416235
116.172	0.339137	0.29012	0.396434
123.906	0.321859	0.273508	0.378757
131.639	0.306603	0.258987	0.362973
139.373	0.293123	0.246281	0.348875
147.107	0.281208	0.235154	0.336281
154.841	0.270677	0.22541	0.325035
162.574	0.261375	0.216878	0.315
170.308	0.253166	0.209415	0.306058
178.042	0.245935	0.202898	0.298102
185.775	0.23958	0.197218	0.291041
193.509	0.234011	0.192284	0.284793
201.243	0.229151	0.188015	0.279288
208.976	0.22493	0.184339	0.274459
216.71	0.221287	0.181194	0.270252
224.444	0.218167	0.178524	0.266614
232.178	0.215521	0.176278	0.263501
239.911	0.213304	0.174412	0.260869
247.645	0.211475	0.172883	0.258683
255.379	0.209997	0.171654	0.256906
263.112	0.208834	0.170688	0.255506
270.846	0.207954	0.169952	0.254454
278.58	0.207326	0.169415	0.25372
286.313	0.206919	0.169046	0.253277
294.047	0.206705	0.168816	0.253097
301.781	0.206655	0.168697	0.253155
309.515	0.206742	0.168661	0.253422
317.248	0.206939	0.168682	0.253873
324.982	0.207218	0.168734	0.254478
332.716	0.207551	0.168792	0.25521
340.449	0.207912	0.168832	0.256038
348.183	0.208277	0.168834	0.256935
355.917	0.208643	0.168796	0.257898
363.651	0.20901	0.168718	0.258925
371.384	0.209378	0.168602	0.260014
379.118	0.209746	0.16845	0.261165
386.852	0.210114	0.168263	0.262375
394.585	0.210484	0.168042	0.263645
402.319	0.210854	0.167788	0.264972
410.053	0.211224	0.167504	0.266356
417.786	0.211596	0.167191	0.267794
425.52	0.211968	0.16685	0.269285
433.254	0.21234	0.166483	0.270829
440.988	0.212714	0.166091	0.272423
448.721	0.213087	0.165676	0.274067
456.455	0.213462	0.165239	0.275759
464.188	0.213837	0.164781	0.277498
471.922	0.214213	0.164304	0.279283
479.656	0.21459	0.163809	0.281113
487.39	0.214967	0.163297	0.282986
495.123	0.215345	0.162769	0.284903
502.857	0.215723	0.162227	0.286861
510.591	0.216103	0.161671	0.28886
518.324	0.216483	0.161102	0.2909
526.058	0.216863	0.160522	0.29298
533.792	0.217244	0.15993	0.295098
541.525	0.217626	0.159329	0.297254
549.259	0.218009	0.158718	0.299448
556.993	0.218392	0.158099	0.301679
564.727	0.218776	0.157471	0.303947
572.46	0.21916	0.156837	0.306251
580.194	0.219546	0.156195	0.30859
587.928	0.219932	0.155548	0.310965
595.661	0.220318	0.154895	0.313375
603.395	0.220706	0.154237	0.315819
611.129	0.221094	0.153574	0.318298
618.862	0.221482	0.152907	0.320811
626.596	0.221872	0.152237	0.323358
634.33	0.222262	0.151563	0.325939
642.064	0.222652	0.150886	0.328553
649.797	0.223044	0.150206	0.331201
657.531	0.223436	0.149525	0.333882
665.265	0.223829	0.148841	0.336596
672.998	0.224222	0.148155	0.339343
680.732	0.224616	0.147468	0.342123
688.466	0.225011	0.14678	0.344937
696.199	0.225407	0.146091	0.347783
703.933	0.225803	0.145402	0.350663
711.667	0.2262	0.144711	0.353575
719.401	0.226597	0.144021	0.35652
727.134	0.226996	0.14333	0.359499
734.868	0.227395	0.14264	0.362511
742.602	0.227794	0.141949	0.365556
750.335	0.228195	0.141259	0.368634

## Sheet: Fig. 1c
Total MVPA volume (min/week)	Hazard ratio	Lower limit of 95% CI	Upper limit of 95% CI
0.166667	0.999165	0.998981	0.999349
7.90036	0.961171	0.952827	0.969588
15.6341	0.924621	0.908804	0.940714
23.3678	0.889462	0.866816	0.912699
31.1015	0.855678	0.826816	0.885548
38.8352	0.823333	0.788854	0.85932
46.5688	0.792487	0.752973	0.834074
54.3025	0.763181	0.719191	0.809862
62.0363	0.735447	0.687512	0.786725
69.7699	0.709304	0.657925	0.764696
77.5036	0.684761	0.630404	0.743804
85.2373	0.661819	0.60492	0.72407
92.971	0.640475	0.581433	0.705513
100.705	0.620722	0.559902	0.688149
108.438	0.602548	0.540284	0.671988
116.172	0.585942	0.522536	0.657042
123.906	0.570848	0.506567	0.643286
131.639	0.557143	0.492213	0.630638
139.373	0.54471	0.479321	0.619019
147.107	0.533443	0.467756	0.608355
154.841	0.523248	0.457396	0.59858
162.574	0.514038	0.448134	0.589635
170.308	0.505737	0.439872	0.581463
178.042	0.498272	0.432524	0.574014
185.775	0.491578	0.426009	0.56724
193.509	0.485597	0.420256	0.561099
201.243	0.480274	0.415198	0.55555
208.976	0.475558	0.410776	0.550556
216.71	0.471401	0.406933	0.546083
224.444	0.467761	0.403616	0.542099
232.178	0.464594	0.400777	0.538574
239.911	0.461864	0.398369	0.535479
247.645	0.459532	0.396349	0.532787
255.379	0.457563	0.394674	0.530474
263.112	0.455924	0.393305	0.528513
270.846	0.454582	0.392203	0.526883
278.58	0.453505	0.39133	0.525558
286.313	0.452662	0.39065	0.524516
294.047	0.452022	0.390129	0.523735
301.781	0.451557	0.389731	0.523191
309.515	0.451236	0.389423	0.52286
317.248	0.45103	0.389173	0.522718
324.982	0.450909	0.388949	0.52274
332.716	0.450846	0.388721	0.5229
340.449	0.450811	0.38846	0.523169
348.183	0.45078	0.388142	0.523526
355.917	0.450749	0.387764	0.523964
363.651	0.450718	0.387328	0.524481
371.384	0.450687	0.386835	0.525078
379.118	0.450656	0.386286	0.525751
386.852	0.450625	0.385684	0.5265
394.585	0.450594	0.385029	0.527323
402.319	0.450563	0.384324	0.528217
410.053	0.450532	0.383571	0.529181
417.786	0.450501	0.382772	0.530213
425.52	0.45047	0.381929	0.531311
433.254	0.450439	0.381044	0.532472
440.988	0.450408	0.380118	0.533695
448.721	0.450377	0.379155	0.534977
456.455	0.450346	0.378156	0.536317
464.188	0.450315	0.377122	0.537713
471.922	0.450284	0.376057	0.539162
479.656	0.450253	0.374961	0.540663
487.39	0.450222	0.373837	0.542215
495.123	0.450191	0.372686	0.543814
502.857	0.45016	0.37151	0.54546
510.591	0.450129	0.370311	0.547152
518.324	0.450098	0.369089	0.548887
526.058	0.450067	0.367848	0.550663
533.792	0.450036	0.366587	0.552481
541.525	0.450005	0.365309	0.554338
549.259	0.449974	0.364014	0.556233
556.993	0.449943	0.362705	0.558165
564.727	0.449912	0.361381	0.560132
572.46	0.449881	0.360044	0.562134
580.194	0.44985	0.358696	0.56417
587.928	0.449819	0.357336	0.566238
595.661	0.449788	0.355967	0.568338
603.395	0.449758	0.354588	0.57047
611.129	0.449727	0.353201	0.572631
618.862	0.449696	0.351807	0.574821
626.596	0.449665	0.350406	0.57704
634.33	0.449634	0.348999	0.579287
642.064	0.449603	0.347586	0.581562
649.797	0.449572	0.346169	0.583863
657.531	0.449541	0.344747	0.58619
665.265	0.44951	0.343322	0.588542
672.998	0.449479	0.341893	0.59092
680.732	0.449448	0.340462	0.593323
688.466	0.449417	0.339028	0.595749
696.199	0.449386	0.337593	0.5982
703.933	0.449355	0.336156	0.600674
711.667	0.449325	0.334719	0.603171
719.401	0.449294	0.333281	0.60569
727.134	0.449263	0.331842	0.608232
734.868	0.449232	0.330404	0.610796
742.602	0.449201	0.328966	0.613382
750.335	0.44917	0.327528	0.615989

## Sheet: Fig. 1d
MVPA within morning time window (min/week)	Hazard ratio	Lower limit of 95% CI	Upper limit of 95% CI	MVPA within midday-afternoon time window (min/week)	Hazard ratio	Lower limit of 95% CI	Upper limit of 95% CI	MVPA within evening time window (min/week)	Hazard ratio	Lower limit of 95% CI	Upper limit of 95% CI
0	1	1	1	0	1	1	1	0	1	1	1
4.51089	0.943871	0.932288	0.955597	4.99163	0.945273	0.936692	0.953932	3.27136	0.944907	0.932359	0.957624
9.02179	0.891221	0.869557	0.913425	9.98327	0.893562	0.877417	0.910004	6.54272	0.893322	0.869879	0.917398
13.5327	0.842539	0.812272	0.873935	14.9749	0.844951	0.822201	0.86833	9.81409	0.845791	0.813098	0.879798
18.0436	0.798206	0.760742	0.837514	19.9665	0.79962	0.771178	0.82911	13.0854	0.802724	0.76236	0.845224
22.5545	0.758485	0.715129	0.80447	24.9582	0.757685	0.7244	0.792498	16.3568	0.764416	0.717849	0.814004
27.0654	0.72356	0.675487	0.775055	29.9498	0.719207	0.681857	0.758603	19.6282	0.730995	0.679542	0.786344
31.5763	0.693379	0.641609	0.749326	34.9414	0.684207	0.643489	0.727502	22.8995	0.702029	0.646773	0.762006
36.0872	0.667407	0.612756	0.726933	39.9331	0.652675	0.609207	0.699245	26.1709	0.676959	0.618757	0.740636
40.5981	0.645115	0.588226	0.707507	44.9247	0.624582	0.578902	0.673865	29.4423	0.655309	0.594842	0.721923
45.109	0.626055	0.567435	0.69073	49.9163	0.599882	0.552456	0.65138	32.7136	0.636673	0.574482	0.705596
49.6198	0.609843	0.549895	0.676326	54.908	0.578351	0.529559	0.631639	35.985	0.620703	0.557218	0.69142
54.1307	0.59615	0.535192	0.664051	59.8996	0.559632	0.509776	0.614363	39.2563	0.607096	0.542658	0.679186
58.6416	0.584693	0.522976	0.653692	64.8912	0.54341	0.492727	0.599305	42.5277	0.595591	0.530468	0.668709
63.1525	0.575223	0.512946	0.645062	69.8829	0.529416	0.478093	0.586248	45.7991	0.585957	0.520357	0.659828
67.6634	0.567523	0.504838	0.637992	74.8745	0.517417	0.465598	0.575003	49.0704	0.577991	0.512072	0.652394
72.1743	0.561399	0.498424	0.63233	79.8661	0.507211	0.455007	0.565405	52.3418	0.571508	0.50539	0.646276
76.6852	0.556675	0.4935	0.627938	84.8578	0.498622	0.446117	0.557306	55.6131	0.566346	0.500109	0.641355
81.1961	0.553193	0.48988	0.624688	89.8494	0.491494	0.438751	0.550578	58.8845	0.562352	0.496047	0.637519
85.707	0.550805	0.487396	0.622463	94.841	0.48569	0.432753	0.545104	62.1559	0.559386	0.493036	0.634665
90.2179	0.549373	0.48589	0.621151	99.8327	0.481088	0.427985	0.54078	65.4272	0.557318	0.490919	0.632697
94.7288	0.548767	0.485213	0.620644	104.824	0.477578	0.424326	0.537513	68.6986	0.556022	0.489548	0.631521
99.2397	0.548859	0.485224	0.620839	109.816	0.475059	0.421663	0.535217	71.97	0.555377	0.488781	0.631047
103.751	0.549526	0.485784	0.621632	114.808	0.473441	0.419897	0.533811	75.2413	0.555267	0.488482	0.631183
108.261	0.550646	0.486757	0.622921	119.799	0.472636	0.418934	0.533223	78.5127	0.555576	0.488519	0.631838
112.772	0.552097	0.48801	0.624599	124.791	0.472567	0.418685	0.533382	81.784	0.55619	0.488765	0.632916
117.283	0.553756	0.489411	0.626561	129.782	0.473154	0.419067	0.534222	85.0554	0.556995	0.489096	0.634319
121.794	0.555501	0.490829	0.628695	134.774	0.474325	0.42	0.535678	88.3268	0.557876	0.489391	0.635943
126.305	0.557258	0.492186	0.630932	139.766	0.476007	0.421405	0.537685	91.5981	0.558763	0.489581	0.637721
130.816	0.55902	0.493477	0.633268	144.757	0.478129	0.423205	0.54018	94.8695	0.559652	0.489663	0.639644
135.327	0.560787	0.494701	0.635702	149.749	0.480618	0.425325	0.543099	98.1409	0.560542	0.489641	0.641711
139.838	0.56256	0.495859	0.638234	154.741	0.483403	0.427688	0.546376	101.412	0.561434	0.489517	0.643916
144.349	0.564339	0.496953	0.640862	159.732	0.486409	0.430216	0.549941	104.684	0.562327	0.489297	0.646257
148.859	0.566123	0.497983	0.643588	164.724	0.489562	0.432834	0.553725	107.955	0.563222	0.488984	0.64873
153.37	0.567913	0.49895	0.646409	169.715	0.492786	0.435464	0.557653	111.226	0.564118	0.488584	0.651329
157.881	0.569709	0.499856	0.649323	174.707	0.496034	0.43806	0.56168	114.498	0.565015	0.4881	0.654051
162.392	0.57151	0.500703	0.652331	179.699	0.499304	0.440619	0.565804	117.769	0.565914	0.487537	0.656891
166.903	0.573317	0.501492	0.65543	184.69	0.502595	0.443141	0.570026	121.04	0.566814	0.4869	0.659845
171.414	0.57513	0.502224	0.658619	189.682	0.505908	0.445626	0.574344	124.312	0.567716	0.486193	0.662909
175.925	0.576948	0.502903	0.661896	194.674	0.509243	0.448075	0.578761	127.583	0.568619	0.485421	0.666077
180.436	0.578773	0.503529	0.66526	199.665	0.5126	0.450488	0.583275	130.855	0.569524	0.484587	0.669347
184.947	0.580603	0.504106	0.668708					134.126	0.57043	0.483697	0.672715
189.458	0.582438	0.504634	0.672239					137.397	0.571337	0.482753	0.676176
193.969	0.58428	0.505115	0.675852					140.669	0.572246	0.48176	0.679728
198.479	0.586127	0.505552	0.679544					143.94	0.573156	0.480721	0.683366
								147.211	0.574068	0.479639	0.687089
								150.483	0.574981	0.478517	0.690892
								153.754	0.575896	0.477359	0.694773
								157.025	0.576812	0.476167	0.698731
								160.297	0.57773	0.474943	0.702761
								163.568	0.578649	0.473691	0.706863
								166.839	0.57957	0.472412	0.711034
								170.111	0.580492	0.471108	0.715272
								173.382	0.581415	0.469782	0.719576
								176.654	0.58234	0.468434	0.723943
								179.925	0.583266	0.467067	0.728374
								183.196	0.584194	0.465683	0.732865
								186.468	0.585124	0.464283	0.737416
								189.739	0.586054	0.462867	0.742027
								193.01	0.586987	0.461438	0.746694
								196.282	0.587921	0.459997	0.751419
								199.553	0.588856	0.458544	0.7562

## Sheet: Fig. 1e
MVPA within morning time window (min/week)	Hazard ratio	Lower limit of 95% CI	Upper limit of 95% CI	MVPA within midday-afternoon time window (min/week)	Hazard ratio	Lower limit of 95% CI	Upper limit of 95% CI	MVPA within evening time window (min/week)	Hazard ratio	Lower limit of 95% CI	Upper limit of 95% CI
0	1	1	1	0	1	1	1	0	1	1	1
4.51089	0.922716	0.903104	0.942754	4.99163	0.918163	0.90351	0.933053	3.27136	0.925884	0.904165	0.948124
9.02179	0.851855	0.816149	0.889123	9.98327	0.843052	0.816364	0.870611	6.54272	0.857893	0.818329	0.899371
13.5327	0.787817	0.739223	0.839605	14.9749	0.774451	0.738045	0.812654	9.81409	0.796518	0.742681	0.854257
18.0436	0.730806	0.672149	0.794581	19.9665	0.712269	0.668185	0.759261	13.0854	0.742023	0.677088	0.813186
22.5545	0.68085	0.61454	0.754316	24.9582	0.656311	0.60631	0.710435	16.3568	0.694503	0.621195	0.776461
27.0654	0.637866	0.565895	0.71899	29.9498	0.606314	0.551882	0.666114	19.6282	0.653832	0.574409	0.744237
31.5763	0.601486	0.525435	0.688545	34.9414	0.561971	0.504336	0.626193	22.8995	0.619218	0.535405	0.71615
36.0872	0.570792	0.491831	0.662431	39.9331	0.522956	0.463109	0.590537	26.1709	0.589767	0.502846	0.691713
40.5981	0.544937	0.463918	0.640106	44.9247	0.488942	0.427664	0.559	29.4423	0.564745	0.475663	0.670511
45.109	0.523227	0.440769	0.621111	49.9163	0.459608	0.397498	0.531423	32.7136	0.543544	0.452998	0.652189
49.6198	0.50509	0.421639	0.605058	54.908	0.434462	0.371954	0.507474	35.985	0.525655	0.434154	0.636441
54.1307	0.490052	0.405924	0.591616	59.8996	0.412908	0.350306	0.486698	39.2563	0.510653	0.418563	0.623005
58.6416	0.477717	0.393131	0.580502	64.8912	0.394449	0.331954	0.468708	42.5277	0.498179	0.405756	0.611655
63.1525	0.467748	0.382852	0.57147	69.8829	0.378668	0.316412	0.453173	45.7991	0.487926	0.395342	0.602192
67.6634	0.459862	0.37475	0.564305	74.8745	0.365221	0.303279	0.439813	49.0704	0.479629	0.38699	0.594445
72.1743	0.453813	0.368537	0.558821	79.8661	0.353815	0.292223	0.42839	52.3418	0.473059	0.380418	0.588261
76.6852	0.449386	0.363969	0.554848	84.8578	0.344207	0.282968	0.418699	55.6131	0.468014	0.375381	0.583507
81.1961	0.446389	0.36083	0.552237	89.8494	0.336186	0.275284	0.410562	58.8845	0.464312	0.37166	0.580061
85.707	0.444653	0.35893	0.55085	94.841	0.329576	0.268977	0.403828	62.1559	0.461789	0.369062	0.577813
90.2179	0.444018	0.358095	0.550557	99.8327	0.324222	0.26388	0.398362	65.4272	0.460293	0.367407	0.576663
94.7288	0.444336	0.358166	0.551237	104.824	0.319991	0.259851	0.39405	68.6986	0.459682	0.366528	0.576512
99.2397	0.445465	0.35899	0.552771	109.816	0.316765	0.256765	0.390786	71.97	0.45982	0.366268	0.577266
103.751	0.447267	0.360418	0.555044	114.808	0.31444	0.254513	0.388478	75.2413	0.460574	0.366477	0.578831
108.261	0.449605	0.362308	0.557937	119.799	0.312922	0.252996	0.387044	78.5127	0.461815	0.367011	0.581107
112.772	0.452341	0.364513	0.56133	124.791	0.312126	0.252125	0.386406	81.784	0.463412	0.36773	0.58399
117.283	0.455334	0.366891	0.565098	129.782	0.311971	0.251818	0.386494	85.0554	0.465236	0.368499	0.587367
121.794	0.458443	0.369298	0.569108	134.774	0.312383	0.251997	0.387239	88.3268	0.467154	0.36919	0.591113
126.305	0.46158	0.371645	0.57328	139.766	0.313288	0.252587	0.388577	91.5981	0.469087	0.369727	0.595148
130.816	0.464739	0.373924	0.577608	144.757	0.314617	0.253518	0.390441	94.8695	0.471028	0.37011	0.599462
135.327	0.467918	0.376137	0.582096	149.749	0.316299	0.254718	0.392768	98.1409	0.472976	0.370343	0.604052
139.838	0.47112	0.378281	0.586744	154.741	0.318265	0.256118	0.395491	101.412	0.474933	0.370433	0.608912
144.349	0.474344	0.380357	0.591554	159.732	0.320442	0.257648	0.398541	104.684	0.476898	0.370387	0.614038
148.859	0.477589	0.382366	0.596527	164.724	0.32276	0.259239	0.401845	107.955	0.478871	0.37021	0.619424
153.37	0.480857	0.384307	0.601663	169.715	0.325142	0.260821	0.405326	111.226	0.480852	0.369911	0.625065
157.881	0.484147	0.386182	0.606964	174.707	0.327546	0.262354	0.408938	114.498	0.482841	0.369496	0.630956
162.392	0.48746	0.387991	0.61243	179.699	0.329967	0.263834	0.412678	117.769	0.484839	0.368972	0.63709
166.903	0.490795	0.389735	0.618061	184.69	0.332407	0.265263	0.416546	121.04	0.486845	0.368347	0.643463
171.414	0.494153	0.391416	0.623857	189.682	0.334864	0.26664	0.420544	124.312	0.488859	0.367626	0.65007
175.925	0.497535	0.393035	0.629818	194.674	0.337339	0.267967	0.424672	127.583	0.490881	0.366818	0.656905
180.436	0.500939	0.394593	0.635945	199.665	0.339833	0.269244	0.428929	130.855	0.492912	0.365927	0.663964
184.947	0.504366	0.396093	0.642236					134.126	0.494951	0.36496	0.671243
189.458	0.507817	0.397536	0.648693					137.397	0.496999	0.363923	0.678737
193.969	0.511292	0.398923	0.655313					140.669	0.499055	0.36282	0.686444
198.479	0.51479	0.400257	0.662098					143.94	0.501119	0.361658	0.694359
								147.211	0.503193	0.360441	0.702481
								150.483	0.505274	0.359173	0.710806
								153.754	0.507365	0.357858	0.719332
								157.025	0.509464	0.356501	0.728057
								160.297	0.511571	0.355105	0.73698
								163.568	0.513688	0.353673	0.7461
								166.839	0.515813	0.352208	0.755414
								170.111	0.517947	0.350714	0.764923
								173.382	0.52009	0.349193	0.774625
								176.654	0.522241	0.347647	0.784521
								179.925	0.524402	0.346078	0.79461
								183.196	0.526571	0.34449	0.804892
								186.468	0.52875	0.342884	0.815368
								189.739	0.530937	0.341261	0.826038
								193.01	0.533134	0.339623	0.836902
								196.282	0.535339	0.337973	0.847962
								199.553	0.537554	0.336311	0.859218

## Sheet: Fig. 1f
MVPA within morning time window (min/week)	Hazard ratio	Lower limit of 95% CI	Upper limit of 95% CI	MVPA within midday-afternoon time window (min/week)	Hazard ratio	Lower limit of 95% CI	Upper limit of 95% CI	MVPA within evening time window (min/week)	Hazard ratio	Lower limit of 95% CI	Upper limit of 95% CI
0	1	1	1	0	1	1	1	0	1	1	1
4.51089	0.964386	0.949475	0.979532	4.99163	0.962517	0.951433	0.97373	3.27136	0.966411	0.950202	0.982896
9.02179	0.930255	0.901808	0.959599	9.98327	0.926454	0.905244	0.948161	6.54272	0.934205	0.903298	0.966169
13.5327	0.898016	0.857496	0.940451	14.9749	0.891933	0.861542	0.923396	9.81409	0.903754	0.859799	0.949957
18.0436	0.86804	0.816945	0.92233	19.9665	0.859156	0.820529	0.8996	13.0854	0.875384	0.820104	0.934391
22.5545	0.840639	0.78046	0.905458	24.9582	0.828289	0.782354	0.876921	16.3568	0.849376	0.784518	0.919597
27.0654	0.816086	0.748272	0.890046	29.9498	0.799467	0.747115	0.855489	19.6282	0.825924	0.753192	0.90568
31.5763	0.79449	0.720387	0.876216	34.9414	0.772801	0.714875	0.835421	22.8995	0.804891	0.725774	0.892631
36.0872	0.775603	0.696347	0.86388	39.9331	0.748379	0.685671	0.816822	26.1709	0.786039	0.70179	0.880402
40.5981	0.759152	0.675689	0.852925	44.9247	0.726276	0.659518	0.799791	29.4423	0.769158	0.680828	0.868948
45.109	0.744895	0.658012	0.843249	49.9163	0.706548	0.636413	0.784413	32.7136	0.754058	0.66253	0.85823
49.6198	0.732617	0.642974	0.834757	54.908	0.689107	0.616181	0.770663	35.985	0.740569	0.646587	0.848212
54.1307	0.722127	0.630275	0.827364	59.8996	0.673739	0.598513	0.75842	39.2563	0.728537	0.632723	0.83886
58.6416	0.713253	0.619654	0.82099	64.8912	0.660254	0.583137	0.747569	42.5277	0.717821	0.620694	0.830147
63.1525	0.70584	0.610879	0.815562	69.8829	0.64848	0.569813	0.738008	45.7991	0.708294	0.610282	0.822046
67.6634	0.699747	0.603745	0.811013	74.8745	0.638268	0.558334	0.729644	49.0704	0.699836	0.60129	0.814533
72.1743	0.694842	0.598064	0.80728	79.8661	0.62948	0.548517	0.722394	52.3418	0.69234	0.593537	0.80759
76.6852	0.691004	0.593665	0.804302	84.8578	0.621996	0.540198	0.716179	55.6131	0.685703	0.586858	0.801196
81.1961	0.688118	0.590391	0.802023	89.8494	0.615705	0.533234	0.71093	58.8845	0.679828	0.581096	0.795336
85.707	0.686078	0.588092	0.80039	94.841	0.610506	0.527494	0.706581	62.1559	0.674627	0.576108	0.789992
90.2179	0.684779	0.586629	0.79935	99.8327	0.606307	0.522859	0.703073	65.4272	0.670011	0.571757	0.785149
94.7288	0.68412	0.585866	0.798852	104.824	0.603024	0.519223	0.70035	68.6986	0.665899	0.567913	0.780791
99.2397	0.684004	0.585674	0.798842	109.816	0.600576	0.516484	0.69836	71.97	0.662211	0.564455	0.776897
103.751	0.684333	0.585925	0.79927	114.808	0.598889	0.51455	0.697052	75.2413	0.65887	0.561267	0.773446
108.261	0.685014	0.586496	0.80008	119.799	0.597893	0.513333	0.696382	78.5127	0.655801	0.558242	0.77041
112.772	0.685949	0.587267	0.801215	124.791	0.597518	0.512749	0.696302	81.784	0.652931	0.555279	0.767756
117.283	0.687045	0.588117	0.802612	129.782	0.5977	0.512717	0.696768	85.0554	0.650188	0.552286	0.765443
121.794	0.688204	0.588935	0.804206	134.774	0.598374	0.51316	0.697738	88.3268	0.647501	0.549181	0.763422
126.305	0.68937	0.58965	0.805954	139.766	0.599477	0.514001	0.699168	91.5981	0.644828	0.54592	0.761655
130.816	0.690537	0.590258	0.807852	144.757	0.600947	0.515165	0.701013	94.8695	0.642166	0.542508	0.760132
135.327	0.691707	0.590762	0.809901	149.749	0.602722	0.51658	0.703228	98.1409	0.639515	0.538953	0.758841
139.838	0.692878	0.591161	0.812097	154.741	0.604738	0.518171	0.705766	101.412	0.636876	0.535268	0.757772
144.349	0.694052	0.591458	0.814441	159.732	0.606933	0.519869	0.708578	104.684	0.634247	0.53146	0.756913
148.859	0.695227	0.591656	0.816929	164.724	0.609242	0.521601	0.71161	107.955	0.631629	0.527541	0.756254
153.37	0.696405	0.591756	0.81956	169.715	0.611602	0.523298	0.714807	111.226	0.629021	0.523521	0.755783
157.881	0.697584	0.591761	0.822332	174.707	0.613974	0.524921	0.718134	114.498	0.626425	0.519409	0.755489
162.392	0.698766	0.591673	0.825242	179.699	0.616355	0.526466	0.721591	117.769	0.623839	0.515217	0.755362
166.903	0.699949	0.591497	0.828286	184.69	0.618745	0.527935	0.725175	121.04	0.621264	0.510952	0.755392
171.414	0.701135	0.591235	0.831462	189.682	0.621144	0.529328	0.728886	124.312	0.6187	0.506624	0.755569
175.925	0.702322	0.590891	0.834768	194.674	0.623553	0.530648	0.732724	127.583	0.616146	0.502241	0.755883
180.436	0.703512	0.590467	0.838199	199.665	0.625971	0.531894	0.736688	130.855	0.613602	0.497812	0.756326
184.947	0.704703	0.589968	0.841752					134.126	0.61107	0.493343	0.756889
189.458	0.705897	0.589396	0.845425					137.397	0.608547	0.488842	0.757565
193.969	0.707092	0.588755	0.849214					140.669	0.606035	0.484315	0.758346
198.479	0.70829	0.588049	0.853117					143.94	0.603534	0.479769	0.759226
								147.211	0.601042	0.475208	0.760198
								150.483	0.598561	0.470637	0.761256
								153.754	0.596091	0.466062	0.762396
								157.025	0.59363	0.461487	0.763612
								160.297	0.59118	0.456915	0.764899
								163.568	0.588739	0.452349	0.766253
								166.839	0.586309	0.447794	0.767671
								170.111	0.583889	0.443252	0.769148
								173.382	0.581479	0.438725	0.770682
								176.654	0.579079	0.434217	0.772269
								179.925	0.576688	0.429729	0.773906
								183.196	0.574308	0.425262	0.775591
								186.468	0.571937	0.42082	0.777321
								189.739	0.569576	0.416403	0.779094
								193.01	0.567225	0.412013	0.780908
								196.282	0.564884	0.407652	0.782761
								199.553	0.562552	0.403319	0.784651

## Sheet: Fig. 1g
Fraction of MVPA within morning time window (%)	Hazard ratio	Lower limit of 95% CI	Upper limit of 95% CI	Fraction of MVPA within midday-afternoon time window (%)	Hazard ratio	Lower limit of 95% CI	Upper limit of 95% CI	Fraction of MVPA within evening time window (%)	Hazard ratio	Lower limit of 95% CI	Upper limit of 95% CI
0	1	1	1	0	1	1	1	0	1	1	1
0.502513	0.994177	0.99186	0.996499	0.502513	0.994108	0.992308	0.995912	0.502513	0.993803	0.990873	0.996742
1.00503	0.988388	0.983787	0.99301	1.00503	0.988252	0.984675	0.991842	1.00503	0.987644	0.981829	0.993495
1.50754	0.982632	0.975779	0.989534	1.50754	0.982429	0.9771	0.987788	1.50754	0.981524	0.972867	0.990258
2.01005	0.97691	0.967836	0.986069	2.01005	0.976641	0.969584	0.98375	2.01005	0.975441	0.963987	0.987032
2.51256	0.971222	0.959958	0.982617	2.51256	0.970888	0.962126	0.979729	2.51256	0.969397	0.955189	0.983816
3.01507	0.965566	0.952145	0.979177	3.01507	0.965168	0.954725	0.975724	3.01507	0.963389	0.946471	0.980611
3.51759	0.959943	0.944394	0.975748	3.51759	0.959481	0.947381	0.971736	3.51759	0.957423	0.937837	0.977418
4.0201	0.954354	0.936707	0.972332	4.0201	0.953828	0.940094	0.967764	4.0201	0.951504	0.929297	0.974242
4.52261	0.948796	0.929083	0.968928	4.52261	0.948209	0.932862	0.963808	4.52261	0.945638	0.920858	0.971086
5.02513	0.943271	0.92152	0.965536	5.02513	0.942623	0.925687	0.959869	5.02513	0.939832	0.912528	0.967954
5.52764	0.937779	0.914019	0.962155	5.52764	0.937069	0.918566	0.955945	5.52764	0.934091	0.904313	0.964849
6.03015	0.932318	0.906579	0.958787	6.03015	0.931548	0.9115	0.952038	6.03015	0.928421	0.896223	0.961775
6.53266	0.926889	0.8992	0.95543	6.53266	0.92606	0.904489	0.948146	6.53266	0.922827	0.888262	0.958737
7.03518	0.921492	0.891882	0.952086	7.03518	0.920604	0.897531	0.944271	7.03518	0.917315	0.880438	0.955736
7.53769	0.916132	0.884629	0.948756	7.53769	0.915181	0.890627	0.940411	7.53769	0.91189	0.872757	0.952777
8.0402	0.910811	0.877446	0.945445	8.0402	0.909789	0.883776	0.936567	8.0402	0.906557	0.865225	0.949863
8.54271	0.905534	0.870338	0.942154	8.54271	0.904429	0.876978	0.932739	8.54271	0.901322	0.857848	0.946998
9.04523	0.900306	0.86331	0.938887	9.04523	0.8991	0.870232	0.928926	9.04523	0.896189	0.850632	0.944185
9.54774	0.895129	0.856365	0.935647	9.54774	0.893803	0.863538	0.925129	9.54774	0.891162	0.843581	0.941428
10.0503	0.890007	0.849509	0.932436	10.0503	0.888537	0.856896	0.921348	10.0503	0.886248	0.836701	0.938729
10.5528	0.884944	0.842744	0.929258	10.5528	0.883303	0.850304	0.917582	10.5528	0.88145	0.829997	0.936092
11.0553	0.879944	0.836075	0.926115	11.0553	0.878099	0.843763	0.913831	11.0553	0.876772	0.823474	0.93352
11.5578	0.875009	0.829506	0.923009	11.5578	0.872925	0.837273	0.910096	11.5578	0.87222	0.817136	0.931017
12.0603	0.870144	0.82304	0.919944	12.0603	0.867782	0.830833	0.906376	12.0603	0.867797	0.810987	0.928586
12.5628	0.865351	0.816681	0.916922	12.5628	0.86267	0.824442	0.902671	12.5628	0.863507	0.805033	0.926229
13.0653	0.860634	0.810432	0.913946	13.0653	0.857587	0.8181	0.898981	13.0653	0.859356	0.799277	0.923951
13.5678	0.855996	0.804296	0.911019	13.5678	0.852535	0.811807	0.895306	13.5678	0.855347	0.793724	0.921755
14.0703	0.851439	0.798277	0.908142	14.0703	0.847512	0.805562	0.891647	14.0703	0.851484	0.788377	0.919643
14.5729	0.846968	0.792378	0.905319	14.5729	0.842519	0.799366	0.888002	14.5729	0.847772	0.783241	0.91762
15.0754	0.842584	0.786601	0.902551	15.0754	0.837555	0.793217	0.884373	15.0754	0.844214	0.778319	0.915687
15.5779	0.83829	0.780949	0.899842	15.5779	0.832621	0.787115	0.880758	15.5779	0.840814	0.773616	0.913849
16.0804	0.83409	0.775425	0.897195	16.0804	0.827716	0.781061	0.877158	16.0804	0.837577	0.769135	0.912109
16.5829	0.829987	0.770031	0.89461	16.5829	0.822839	0.775052	0.873572	16.5829	0.834506	0.76488	0.91047
17.0854	0.825982	0.764771	0.892092	17.0854	0.817991	0.769091	0.870001	17.0854	0.831606	0.760855	0.908936
17.5879	0.822079	0.759647	0.889641	17.5879	0.813172	0.763175	0.866445	17.5879	0.82888	0.757063	0.907509
18.0905	0.818279	0.754661	0.887261	18.0905	0.808382	0.757305	0.862904	18.0905	0.826333	0.75351	0.906194
18.593	0.814587	0.749815	0.884955	18.593	0.803624	0.751485	0.859381	18.593	0.823964	0.750192	0.904991
19.0955	0.811004	0.745112	0.882723	19.0955	0.798899	0.745716	0.855875	19.0955	0.82177	0.747105	0.903898
19.598	0.807533	0.740554	0.88057	19.598	0.79421	0.740001	0.85239	19.598	0.819747	0.74424	0.902914
20.1005	0.804176	0.736144	0.878496	20.1005	0.789558	0.734341	0.848926	20.1005	0.817889	0.741592	0.902037
20.603	0.800936	0.731883	0.876506	20.603	0.784945	0.72874	0.845485	20.603	0.816195	0.739154	0.901265
21.1055	0.797816	0.727774	0.8746	21.1055	0.780373	0.723198	0.842069	21.1055	0.814658	0.736921	0.900597
21.608	0.794818	0.723818	0.872781	21.608	0.775845	0.717718	0.83868	21.608	0.813277	0.734886	0.90003
22.1105	0.791943	0.720019	0.871052	22.1105	0.771361	0.712301	0.835317	22.1105	0.812047	0.733045	0.899564
22.6131	0.789196	0.716379	0.869415	22.6131	0.766923	0.706949	0.831984	22.6131	0.810965	0.731392	0.899196
23.1156	0.786578	0.712898	0.867873	23.1156	0.762533	0.701665	0.828681	23.1156	0.810028	0.729921	0.898926
23.6181	0.784092	0.709581	0.866428	23.6181	0.758193	0.69645	0.82541	23.6181	0.809232	0.728629	0.898752
24.1206	0.78174	0.706428	0.865082	24.1206	0.753904	0.691305	0.822173	24.1206	0.808574	0.727508	0.898673
24.6231	0.779526	0.703442	0.863838	24.6231	0.749668	0.686231	0.818969	24.6231	0.808051	0.726556	0.898687
25.1256	0.77745	0.700626	0.862698	25.1256	0.745486	0.681231	0.815802	25.1256	0.80766	0.725768	0.898793
25.6281	0.775517	0.697981	0.861666	25.6281	0.74136	0.676306	0.812672	25.6281	0.807398	0.725138	0.898989
26.1306	0.773728	0.69551	0.860743	26.1306	0.737291	0.671457	0.80958	26.1306	0.807262	0.724663	0.899276
26.6332	0.772087	0.693216	0.859932	26.6332	0.73328	0.666685	0.806527	26.6332	0.807249	0.724338	0.899651
27.1357	0.770596	0.691101	0.859236	27.1357	0.729329	0.661992	0.803516	27.1357	0.807357	0.724159	0.900113
27.6382	0.769258	0.689166	0.858658	27.6382	0.72544	0.657379	0.800547	27.6382	0.807582	0.724122	0.900662
28.1407	0.768074	0.687414	0.858198	28.1407	0.721612	0.652847	0.797621	28.1407	0.807923	0.724223	0.901296
28.6432	0.767041	0.685839	0.857856	28.6432	0.717849	0.648397	0.79474	28.6432	0.808376	0.724458	0.902014
29.1457	0.766155	0.684438	0.857629	29.1457	0.71415	0.644031	0.791904	29.1457	0.808939	0.724823	0.902816
29.6482	0.765415	0.683206	0.857517	29.6482	0.710518	0.639749	0.789116	29.6482	0.809609	0.725314	0.9037
30.1507	0.764818	0.68214	0.857516	30.1507	0.706953	0.635552	0.786375	30.1507	0.810384	0.725928	0.904666
30.6533	0.76436	0.681236	0.857626	30.6533	0.703456	0.631442	0.783684	30.6533	0.811261	0.726659	0.905712
31.1558	0.764039	0.68049	0.857845	31.1558	0.700029	0.62742	0.781042	31.1558	0.812238	0.727506	0.906839
31.6583	0.763852	0.679899	0.858171	31.6583	0.696673	0.623485	0.778453	31.6583	0.813312	0.728464	0.908044
32.1608	0.763797	0.679459	0.858604	32.1608	0.693389	0.61964	0.775916	32.1608	0.814482	0.729529	0.909327
32.6633	0.763872	0.679167	0.859141	32.6633	0.690178	0.615885	0.773432	32.6633	0.815744	0.730698	0.910688
33.1658	0.764074	0.679021	0.859781	33.1658	0.687041	0.612221	0.771004	33.1658	0.817096	0.731966	0.912126
33.6683	0.764401	0.679015	0.860523	33.6683	0.683978	0.608649	0.768631	33.6683	0.818536	0.733331	0.91364
34.1709	0.76485	0.679149	0.861365	34.1709	0.680992	0.605169	0.766315	34.1709	0.820062	0.734789	0.91523
34.6734	0.76542	0.679419	0.862307	34.6734	0.678083	0.601783	0.764058	34.6734	0.82167	0.736336	0.916894
35.1759	0.766108	0.679821	0.863347	35.1759	0.675253	0.598492	0.761859	35.1759	0.823359	0.737968	0.918632
35.6784	0.766913	0.680354	0.864484	35.6784	0.672501	0.595295	0.759721	35.6784	0.825127	0.739682	0.920443
36.1809	0.767831	0.681015	0.865716	36.1809	0.66983	0.592195	0.757644	36.1809	0.826971	0.741473	0.922328
36.6834	0.768862	0.6818	0.867043	36.6834	0.667241	0.589191	0.755629	36.6834	0.828889	0.743339	0.924284
37.1859	0.770004	0.682707	0.868463	37.1859	0.664733	0.586285	0.753678	37.1859	0.830878	0.745276	0.926312
37.6884	0.771253	0.683734	0.869975	37.6884	0.662309	0.583477	0.751792	37.6884	0.832936	0.747279	0.928411
38.191	0.772609	0.684878	0.871579	38.191	0.659969	0.580768	0.749971	38.191	0.83506	0.749345	0.93058
38.6935	0.77407	0.686136	0.873273	38.6935	0.657715	0.578159	0.748217	38.6935	0.837249	0.751471	0.932818
39.196	0.775633	0.687507	0.875056	39.196	0.655547	0.575651	0.746531	39.196	0.839499	0.753652	0.935126
39.6985	0.777298	0.688987	0.876928	39.6985	0.653466	0.573245	0.744914	39.6985	0.841809	0.755885	0.937501
40.201	0.779061	0.690574	0.878886	40.201	0.651474	0.57094	0.743367	40.201	0.844176	0.758166	0.939945
40.7035	0.780922	0.692266	0.880931	40.7035	0.649572	0.56874	0.741892	40.7035	0.846598	0.760491	0.942454
41.206	0.782878	0.694061	0.883061	41.206	0.64776	0.566643	0.740489	41.206	0.849071	0.762856	0.94503
41.7085	0.784928	0.695955	0.885276	41.7085	0.64604	0.564651	0.73916	41.7085	0.851594	0.765258	0.94767
42.2111	0.78707	0.697948	0.887574	42.2111	0.644413	0.562765	0.737906	42.2111	0.854164	0.767692	0.950375
42.7136	0.789303	0.700035	0.889954	42.7136	0.64288	0.560987	0.736728	42.7136	0.856778	0.770156	0.953143
43.2161	0.791624	0.702215	0.892416	43.2161	0.641442	0.559316	0.735627	43.2161	0.859434	0.772644	0.955972
43.7186	0.794032	0.704486	0.894959	43.7186	0.6401	0.557753	0.734605	43.7186	0.862129	0.775153	0.958863
44.2211	0.796525	0.706845	0.897582	44.2211	0.638857	0.556301	0.733663	44.2211	0.86486	0.77768	0.961813
44.7236	0.799101	0.70929	0.900284	44.7236	0.637712	0.55496	0.732803	44.7236	0.867626	0.780221	0.964822
45.2261	0.801759	0.711818	0.903065	45.2261	0.636667	0.553731	0.732025	45.2261	0.870422	0.782772	0.967888
45.7286	0.804497	0.714427	0.905922	45.7286	0.635723	0.552615	0.731331	45.7286	0.873247	0.785328	0.971009
46.2312	0.807313	0.717115	0.908856	46.2312	0.634883	0.551613	0.730723	46.2312	0.876098	0.787887	0.974184
46.7337	0.810205	0.719878	0.911866	46.7337	0.634146	0.550727	0.730202	46.7337	0.878971	0.790445	0.977411
47.2362	0.813172	0.722715	0.91495	47.2362	0.633515	0.549957	0.729769	47.2362	0.881864	0.792998	0.980689
47.7387	0.816211	0.725623	0.918108	47.7387	0.632988	0.549302	0.729423	47.7387	0.884774	0.795542	0.984014
48.2412	0.819322	0.7286	0.92134	48.2412	0.632562	0.548758	0.729163	48.2412	0.887698	0.798075	0.987386
48.7437	0.822501	0.731642	0.924643	48.7437	0.632235	0.548324	0.728988	48.7437	0.890633	0.800592	0.990801
49.2462	0.825747	0.734748	0.928017	49.2462	0.632007	0.547997	0.728896	49.2462	0.893578	0.803092	0.994259
49.7487	0.829059	0.737915	0.931462	49.7487	0.631875	0.547775	0.728887	49.7487	0.896533	0.805574	0.997761
50.2513	0.832434	0.741139	0.934975	50.2513	0.631836	0.547654	0.728958	50.2513	0.899497	0.80804	1.0013
50.7538	0.835871	0.744419	0.938557	50.7538	0.63189	0.547634	0.72911	50.7538	0.902471	0.810488	1.00489
51.2563	0.839366	0.747751	0.942207	51.2563	0.632035	0.547712	0.72934	51.2563	0.905455	0.81292	1.00852
51.7588	0.84292	0.751133	0.945922	51.7588	0.632268	0.547886	0.729648	51.7588	0.908449	0.815333	1.0122
52.2613	0.846528	0.754563	0.949703	52.2613	0.632589	0.548153	0.730032	52.2613	0.911453	0.81773	1.01592
52.7638	0.85019	0.758036	0.953547	52.7638	0.632996	0.548512	0.730492	52.7638	0.914467	0.82011	1.01968
53.2663	0.853903	0.761551	0.957455	53.2663	0.633486	0.54896	0.731027	53.2663	0.91749	0.822472	1.02349
53.7688	0.857665	0.765105	0.961424	53.7688	0.634059	0.549496	0.731635	53.7688	0.920524	0.824817	1.02734
54.2714	0.861474	0.768693	0.965453	54.2714	0.634713	0.550118	0.732316	54.2714	0.923568	0.827146	1.03123
54.7739	0.865327	0.772315	0.969542	54.7739	0.635446	0.550824	0.733069	54.7739	0.926621	0.829458	1.03517
55.2764	0.869223	0.775966	0.973688	55.2764	0.636257	0.551611	0.733893	55.2764	0.929685	0.831753	1.03915
55.7789	0.873159	0.779644	0.977891	55.7789	0.637145	0.552479	0.734786	55.7789	0.932759	0.834031	1.04317
56.2814	0.877132	0.783346	0.982148	56.2814	0.638108	0.553424	0.735749	56.2814	0.935843	0.836294	1.04724
56.7839	0.881141	0.787067	0.986459	56.7839	0.639144	0.554446	0.73678	56.7839	0.938938	0.83854	1.05136
57.2864	0.885183	0.790807	0.990821	57.2864	0.640252	0.555542	0.737878	57.2864	0.942042	0.84077	1.05551
57.7889	0.889254	0.794561	0.995234	57.7889	0.641431	0.556711	0.739043	57.7889	0.945157	0.842985	1.05971
58.2915	0.893354	0.798326	0.999694	58.2915	0.642679	0.557951	0.740274	58.2915	0.948282	0.845184	1.06396
58.794	0.897479	0.802099	1.0042	58.794	0.643995	0.55926	0.74157	58.794	0.951418	0.847368	1.06824
59.2965	0.901626	0.805876	1.00875	59.2965	0.645378	0.560636	0.74293	59.2965	0.954564	0.849538	1.07257
59.799	0.905793	0.809656	1.01334	59.799	0.646826	0.562077	0.744353	59.799	0.95772	0.851692	1.07695
60.3015	0.909979	0.813437	1.01798	60.3015	0.648337	0.563582	0.745839	60.3015	0.960887	0.853832	1.08136
60.804	0.914185	0.817219	1.02266	60.804	0.649911	0.565148	0.747387	60.804	0.964064	0.855957	1.08582
61.3065	0.918411	0.821001	1.02738	61.3065	0.651546	0.566775	0.748997	61.3065	0.967252	0.858069	1.09033
61.809	0.922655	0.824783	1.03214	61.809	0.653241	0.568459	0.750667	61.809	0.97045	0.860167	1.09487
62.3116	0.92692	0.828566	1.03695	62.3116	0.654994	0.5702	0.752396	62.3116	0.973659	0.862252	1.09946
62.8141	0.931204	0.832348	1.0418	62.8141	0.656803	0.571996	0.754185	62.8141	0.976878	0.864323	1.10409
63.3166	0.935508	0.836131	1.0467	63.3166	0.658668	0.573843	0.756032	63.3166	0.980108	0.866382	1.10876
63.8191	0.939832	0.839914	1.05164	63.8191	0.660588	0.575742	0.757937	63.8191	0.983349	0.868428	1.11348
64.3216	0.944176	0.843696	1.05662	64.3216	0.66256	0.577689	0.759898	64.3216	0.9866	0.870462	1.11823
64.8241	0.948539	0.847478	1.06165	64.8241	0.664583	0.579684	0.761916	64.8241	0.989862	0.872484	1.12303
65.3266	0.952924	0.851259	1.06673	65.3266	0.666656	0.581723	0.763989	65.3266	0.993135	0.874494	1.12787
65.8291	0.957328	0.85504	1.07185	65.8291	0.668777	0.583805	0.766117	65.8291	0.996419	0.876493	1.13275
66.3317	0.961753	0.85882	1.07702	66.3317	0.670946	0.585929	0.768298	66.3317	0.999714	0.87848	1.13768
66.8342	0.966198	0.862599	1.08224	66.8342	0.67316	0.588092	0.770533	66.8342	1.00302	0.880457	1.14264
67.3367	0.970663	0.866378	1.0875	67.3367	0.675418	0.590291	0.77282	67.3367	1.00634	0.882423	1.14765
67.8392	0.97515	0.870156	1.09281	67.8392	0.677718	0.592526	0.775159	67.8392	1.00966	0.884379	1.1527
68.3417	0.979657	0.873933	1.09817	68.3417	0.68006	0.594795	0.777548	68.3417	1.013	0.886325	1.15778
68.8442	0.984185	0.87771	1.10358	68.8442	0.682441	0.597094	0.779988	68.8442	1.01635	0.888261	1.16291
69.3467	0.988733	0.881485	1.10903	69.3467	0.68486	0.599422	0.782476	69.3467	1.01971	0.890187	1.16808
69.8492	0.993303	0.885259	1.11453	69.8492	0.687316	0.601778	0.785013	69.8492	1.02308	0.892105	1.17329
70.3518	0.997894	0.889033	1.12008	70.3518	0.689806	0.604158	0.787597	70.3518	1.02647	0.894013	1.17854
70.8543	1.00251	0.892806	1.12569	70.8543	0.69233	0.606561	0.790227	70.8543	1.02986	0.895913	1.18383
71.3568	1.00714	0.896578	1.13134	71.3568	0.694885	0.608985	0.792902	71.3568	1.03327	0.897804	1.18917
71.8593	1.01179	0.900349	1.13704	71.8593	0.69747	0.611427	0.795622	71.8593	1.03668	0.899687	1.19454
72.3618	1.01647	0.904119	1.14278	72.3618	0.700083	0.613886	0.798385	72.3618	1.04011	0.901561	1.19995
72.8643	1.02117	0.907889	1.14858	72.8643	0.702723	0.616359	0.80119	72.8643	1.04355	0.903428	1.2054
73.3668	1.02589	0.911658	1.15443	73.3668	0.705388	0.618843	0.804036	73.3668	1.047	0.905288	1.21089
73.8693	1.03063	0.915426	1.16033	73.8693	0.708076	0.621338	0.806921	73.8693	1.05046	0.90714	1.21643
74.3719	1.03539	0.919194	1.16628	74.3719	0.710785	0.623841	0.809846	74.3719	1.05394	0.908986	1.222
74.8744	1.04018	0.922961	1.17229	74.8744	0.713513	0.626349	0.812807	74.8744	1.05742	0.910824	1.22761
75.3769	1.04499	0.926727	1.17834	75.3769	0.716259	0.62886	0.815804	75.3769	1.06092	0.912656	1.23326
75.8794	1.04982	0.930494	1.18444	75.8794	0.719021	0.631373	0.818836	75.8794	1.06442	0.914481	1.23895
76.3819	1.05467	0.93426	1.1906	76.3819	0.721796	0.633884	0.8219	76.3819	1.06794	0.9163	1.24468
76.8844	1.05954	0.938026	1.1968	76.8844	0.724583	0.636392	0.824996	76.8844	1.07147	0.918113	1.25045
77.3869	1.06444	0.941792	1.20306	77.3869	0.727381	0.638895	0.828123	77.3869	1.07502	0.91992	1.25626
77.8894	1.06936	0.945558	1.20937	77.8894	0.73019	0.641394	0.83128	77.8894	1.07857	0.921722	1.26211
78.392	1.0743	0.949324	1.21574	78.392	0.73301	0.643887	0.834469	78.392	1.08214	0.923518	1.268
78.8945	1.07927	0.95309	1.22215	78.8945	0.735841	0.646376	0.837689	78.8945	1.08572	0.925309	1.27393
79.397	1.08426	0.956857	1.22862	79.397	0.738682	0.648859	0.84094	79.397	1.08931	0.927095	1.2799
79.8995	1.08927	0.960624	1.23514	79.8995	0.741535	0.651337	0.844224	79.8995	1.09291	0.928875	1.28591
80.402	1.0943	0.964391	1.24171	80.402	0.744399	0.65381	0.847539	80.402	1.09652	0.930652	1.29195
80.9045	1.09936	0.96816	1.24834	80.9045	0.747273	0.656276	0.850887	80.9045	1.10015	0.932423	1.29804
81.407	1.10444	0.971929	1.25502	81.407	0.750159	0.658738	0.854268	81.407	1.10379	0.93419	1.30417
81.9095	1.10955	0.9757	1.26175	81.9095	0.753056	0.661193	0.857682	81.9095	1.10743	0.935953	1.31034
82.4121	1.11467	0.979471	1.26854	82.4121	0.755964	0.663642	0.861129	82.4121	1.1111	0.937712	1.31654
82.9146	1.11983	0.983244	1.27538	82.9146	0.758883	0.666086	0.864609	82.9146	1.11477	0.939467	1.32279
83.4171	1.125	0.987018	1.28228	83.4171	0.761814	0.668523	0.868123	83.4171	1.11846	0.941218	1.32907
83.9196	1.1302	0.990794	1.28923	83.9196	0.764756	0.670955	0.871671	83.9196	1.12216	0.942965	1.3354
84.4221	1.13542	0.994571	1.29623	84.4221	0.767709	0.67338	0.875252	84.4221	1.12586	0.944709	1.34176
84.9246	1.14067	0.99835	1.30329	84.9246	0.770674	0.675799	0.878868	84.9246	1.12959	0.946449	1.34816
85.4271	1.14594	1.00213	1.3104	85.4271	0.77365	0.678212	0.882518	85.4271	1.13332	0.948187	1.35461
85.9296	1.15124	1.00591	1.31756	85.9296	0.776637	0.680618	0.886203	85.9296	1.13707	0.949921	1.36109
86.4322	1.15656	1.0097	1.32479	86.4322	0.779637	0.683018	0.889922	86.4322	1.14083	0.951652	1.36761
86.9347	1.16191	1.01349	1.33206	86.9347	0.782647	0.685412	0.893676	86.9347	1.1446	0.95338	1.37418
87.4372	1.16728	1.01728	1.33939	87.4372	0.78567	0.6878	0.897466	87.4372	1.14839	0.955105	1.38078
87.9397	1.17267	1.02107	1.34678	87.9397	0.788704	0.690181	0.90129	87.9397	1.15218	0.956828	1.38742
88.4422	1.17809	1.02487	1.35423	88.4422	0.791749	0.692556	0.90515	88.4422	1.15599	0.958548	1.39411
88.9447	1.18354	1.02867	1.36173	88.9447	0.794807	0.694925	0.909045	88.9447	1.15982	0.960266	1.40083
89.4472	1.18901	1.03247	1.36928	89.4472	0.797876	0.697288	0.912975	89.4472	1.16365	0.961982	1.4076
89.9497	1.1945	1.03628	1.37689	89.9497	0.800957	0.699644	0.916942	89.9497	1.1675	0.963695	1.4144
90.4523	1.20002	1.04008	1.38456	90.4523	0.804051	0.701994	0.920944	90.4523	1.17136	0.965406	1.42125
90.9548	1.20557	1.0439	1.39229	90.9548	0.807156	0.704338	0.924982	90.9548	1.17523	0.967116	1.42813
91.4573	1.21114	1.04771	1.40007	91.4573	0.810273	0.706676	0.929056	91.4573	1.17912	0.968823	1.43506
91.9598	1.21674	1.05153	1.40791	91.9598	0.813402	0.709008	0.933166	91.9598	1.18302	0.970528	1.44203
92.4623	1.22236	1.05536	1.4158	92.4623	0.816543	0.711334	0.937313	92.4623	1.18693	0.972232	1.44903
92.9648	1.22802	1.05918	1.42376	92.9648	0.819696	0.713653	0.941495	92.9648	1.19085	0.973934	1.45608
93.4673	1.23369	1.06302	1.43177	93.4673	0.822861	0.715967	0.945715	93.4673	1.19479	0.975635	1.46317
93.9698	1.23939	1.06685	1.43984	93.9698	0.826039	0.718276	0.94997	93.9698	1.19874	0.977334	1.4703
94.4724	1.24512	1.07069	1.44796	94.4724	0.829229	0.720578	0.954263	94.4724	1.2027	0.979032	1.47748
94.9749	1.25088	1.07454	1.45615	94.9749	0.832431	0.722875	0.958591	94.9749	1.20668	0.980728	1.48469
95.4774	1.25666	1.07839	1.46439	95.4774	0.835646	0.725166	0.962957	95.4774	1.21067	0.982423	1.49195
95.9799	1.26246	1.08225	1.47269	95.9799	0.838873	0.727452	0.967359	95.9799	1.21467	0.984118	1.49924
96.4824	1.2683	1.08611	1.48106	96.4824	0.842112	0.729733	0.971799	96.4824	1.21869	0.985811	1.50658
96.9849	1.27416	1.08997	1.48948	96.9849	0.845364	0.732008	0.976275	96.9849	1.22272	0.987503	1.51396
97.4874	1.28005	1.09384	1.49796	97.4874	0.848629	0.734278	0.980788	97.4874	1.22676	0.989194	1.52139
97.9899	1.28597	1.09772	1.50649	97.9899	0.851906	0.736543	0.985338	97.9899	1.23082	0.990884	1.52885
98.4925	1.29191	1.1016	1.51509	98.4925	0.855196	0.738803	0.989926	98.4925	1.23489	0.992573	1.53636
98.995	1.29788	1.10549	1.52375	98.995	0.858498	0.741058	0.994551	98.995	1.23897	0.994262	1.54391
99.4975	1.30388	1.10939	1.53247	99.4975	0.861814	0.743308	0.999212	99.4975	1.24307	0.99595	1.5515
100	1.30991	1.11329	1.54125	100	0.865142	0.745554	1.00391	100	1.24718	0.997638	1.55914

## Sheet: Fig. 1h
Fraction of MVPA within morning time window (%)	Hazard ratio	Lower limit of 95% CI	Upper limit of 95% CI	Fraction of MVPA within midday-afternoon time window (%)	Hazard ratio	Lower limit of 95% CI	Upper limit of 95% CI	Fraction of MVPA within evening time window (%)	Hazard ratio	Lower limit of 95% CI	Upper limit of 95% CI
0	1	1	1	0	1	1	1	0	1	1	1
0.502513	0.992209	0.988331	0.996102	0.502513	0.990504	0.987627	0.99339	0.502513	0.991703	0.986813	0.996617
1.00503	0.984479	0.976799	0.992219	1.00503	0.981098	0.975407	0.986823	1.00503	0.983475	0.973801	0.993246
1.50754	0.976809	0.965401	0.988351	1.50754	0.971782	0.963338	0.9803	1.50754	0.975316	0.96096	0.989887
2.01005	0.969199	0.954136	0.984499	2.01005	0.962554	0.951419	0.973819	2.01005	0.967224	0.948288	0.986538
2.51256	0.961648	0.943003	0.980661	2.51256	0.953414	0.939647	0.967382	2.51256	0.959199	0.935783	0.983201
3.01507	0.954155	0.931999	0.976839	3.01507	0.94436	0.928021	0.960987	3.01507	0.951241	0.923444	0.979876
3.51759	0.946722	0.921124	0.973031	3.51759	0.935393	0.916538	0.954635	3.51759	0.943355	0.911275	0.976564
4.0201	0.939346	0.910376	0.969238	4.0201	0.92651	0.905198	0.948324	4.0201	0.935548	0.899287	0.973271
4.52261	0.932027	0.899753	0.96546	4.52261	0.917712	0.893998	0.942055	4.52261	0.927828	0.887489	0.970001
5.02513	0.924766	0.889254	0.961697	5.02513	0.908998	0.882937	0.935828	5.02513	0.920205	0.875893	0.966758
5.52764	0.917561	0.878877	0.957948	5.52764	0.900366	0.872012	0.929642	5.52764	0.912685	0.864506	0.963548
6.03015	0.910413	0.868622	0.954214	6.03015	0.891816	0.861223	0.923496	6.03015	0.905275	0.853338	0.960374
6.53266	0.90332	0.858487	0.950494	6.53266	0.883348	0.850567	0.917392	6.53266	0.897984	0.842395	0.957241
7.03518	0.896283	0.848471	0.94679	7.03518	0.874959	0.840043	0.911327	7.03518	0.890817	0.831685	0.954154
7.53769	0.889308	0.83858	0.943105	7.53769	0.866651	0.829649	0.905303	7.53769	0.883782	0.821215	0.951116
8.0402	0.882399	0.82882	0.939442	8.0402	0.858421	0.819384	0.899319	8.0402	0.876884	0.810991	0.948131
8.54271	0.875563	0.819198	0.935806	8.54271	0.85027	0.809245	0.893374	8.54271	0.870131	0.80102	0.945205
9.04523	0.868804	0.809718	0.932202	9.04523	0.842196	0.799233	0.887468	9.04523	0.863527	0.791306	0.942341
9.54774	0.862127	0.800386	0.928632	9.54774	0.834198	0.789344	0.881602	9.54774	0.857079	0.781854	0.939542
10.0503	0.855538	0.791206	0.9251	10.0503	0.826277	0.779577	0.875774	10.0503	0.850793	0.77267	0.936815
10.5528	0.84904	0.782183	0.921612	10.5528	0.818431	0.769931	0.869985	10.5528	0.844673	0.763757	0.934161
11.0553	0.842639	0.773322	0.918169	11.0553	0.810659	0.760405	0.864234	11.0553	0.838725	0.755121	0.931586
11.5578	0.836338	0.764626	0.914776	11.5578	0.802961	0.750997	0.858521	11.5578	0.832955	0.746764	0.929093
12.0603	0.830143	0.7561	0.911436	12.0603	0.795336	0.741705	0.852846	12.0603	0.827366	0.738691	0.926686
12.5628	0.824056	0.747746	0.908153	12.5628	0.787784	0.732527	0.847208	12.5628	0.821965	0.730905	0.92437
13.0653	0.818082	0.739569	0.904931	13.0653	0.780303	0.723464	0.841607	13.0653	0.816756	0.723409	0.922148
13.5678	0.812225	0.73157	0.901773	13.5678	0.772893	0.714512	0.836044	13.5678	0.811744	0.716207	0.920025
14.0703	0.806489	0.723754	0.898682	14.0703	0.765554	0.705672	0.830517	14.0703	0.806933	0.709301	0.918004
14.5729	0.800877	0.716122	0.895662	14.5729	0.758284	0.696941	0.825027	14.5729	0.802329	0.702695	0.91609
15.0754	0.795392	0.708678	0.892716	15.0754	0.751084	0.688317	0.819574	15.0754	0.797935	0.69639	0.914286
15.5779	0.790038	0.701424	0.889848	15.5779	0.743951	0.679801	0.814156	15.5779	0.793756	0.690392	0.912596
16.0804	0.784819	0.694362	0.88706	16.0804	0.736887	0.67139	0.808774	16.0804	0.789798	0.684701	0.911026
16.5829	0.779737	0.687493	0.884357	16.5829	0.72989	0.663082	0.803428	16.5829	0.786064	0.679322	0.909578
17.0854	0.774795	0.680821	0.881741	17.0854	0.722959	0.654878	0.798117	17.0854	0.782559	0.674257	0.908258
17.5879	0.769998	0.674348	0.879215	17.5879	0.716094	0.646775	0.792841	17.5879	0.779289	0.669509	0.907069
18.0905	0.765347	0.668074	0.876783	18.0905	0.709295	0.638775	0.787601	18.0905	0.776257	0.665082	0.906017
18.593	0.760846	0.662001	0.874449	18.593	0.702565	0.630878	0.782399	18.593	0.773464	0.660971	0.905101
19.0955	0.756497	0.656132	0.872214	19.0955	0.695906	0.623087	0.777236	19.0955	0.770902	0.657167	0.904322
19.598	0.752304	0.650468	0.870083	19.598	0.68932	0.615404	0.772115	19.598	0.768568	0.65366	0.903675
20.1005	0.74827	0.64501	0.868059	20.1005	0.68281	0.607831	0.767038	20.1005	0.766454	0.65044	0.90316
20.603	0.744396	0.639761	0.866145	20.603	0.676376	0.600369	0.762005	20.603	0.764555	0.647497	0.902775
21.1055	0.740687	0.634721	0.864344	21.1055	0.670021	0.593021	0.757019	21.1055	0.762866	0.644823	0.902517
21.608	0.737145	0.629892	0.862659	21.608	0.663747	0.585787	0.752082	21.608	0.761381	0.642409	0.902386
22.1105	0.733772	0.625276	0.861094	22.1105	0.657555	0.578668	0.747195	22.1105	0.760097	0.640249	0.90238
22.6131	0.730573	0.620875	0.859653	22.6131	0.651446	0.571666	0.74236	22.6131	0.759008	0.638333	0.902497
23.1156	0.727549	0.616689	0.858337	23.1156	0.645423	0.564783	0.737577	23.1156	0.75811	0.636654	0.902736
23.6181	0.724704	0.612721	0.857152	23.6181	0.639486	0.558017	0.73285	23.6181	0.757398	0.635207	0.903095
24.1206	0.72204	0.608973	0.8561	24.1206	0.633638	0.551372	0.728178	24.1206	0.756868	0.633983	0.903573
24.6231	0.719561	0.605446	0.855184	24.6231	0.627878	0.544846	0.723564	24.6231	0.756517	0.632977	0.904168
25.1256	0.71727	0.602142	0.85441	25.1256	0.622209	0.538441	0.719008	25.1256	0.75634	0.632183	0.904881
25.6281	0.71517	0.599064	0.853779	25.6281	0.616631	0.532158	0.714513	25.6281	0.756333	0.631593	0.905709
26.1306	0.713264	0.596212	0.853296	26.1306	0.611146	0.525997	0.710078	26.1306	0.756493	0.631204	0.906651
26.6332	0.711556	0.593591	0.852965	26.6332	0.605754	0.519958	0.705707	26.6332	0.756816	0.631009	0.907707
27.1357	0.710049	0.591202	0.852789	27.1357	0.600456	0.514041	0.701399	27.1357	0.757299	0.631002	0.908875
27.6382	0.708748	0.589047	0.852772	27.6382	0.595254	0.508247	0.697156	27.6382	0.757939	0.631179	0.910155
28.1407	0.707652	0.587128	0.852918	28.1407	0.590148	0.502576	0.692979	28.1407	0.758731	0.631535	0.911545
28.6432	0.706759	0.585437	0.853223	28.6432	0.585139	0.497029	0.688869	28.6432	0.759673	0.632064	0.913046
29.1457	0.706064	0.583969	0.853686	29.1457	0.580227	0.491604	0.684827	29.1457	0.760762	0.632762	0.914656
29.6482	0.705563	0.582719	0.854304	29.6482	0.575414	0.486302	0.680855	29.6482	0.761995	0.633623	0.916375
30.1507	0.705254	0.581682	0.855077	30.1507	0.570699	0.481124	0.676952	30.1507	0.763369	0.634644	0.918202
30.6533	0.705132	0.580853	0.856002	30.6533	0.566085	0.476068	0.673121	30.6533	0.76488	0.63582	0.920136
31.1558	0.705194	0.580226	0.857077	31.1558	0.56157	0.471136	0.669363	31.1558	0.766526	0.637146	0.922178
31.6583	0.705437	0.579798	0.858302	31.6583	0.557156	0.466326	0.665677	31.6583	0.768304	0.638617	0.924326
32.1608	0.705858	0.579564	0.859673	32.1608	0.552843	0.461639	0.662066	32.1608	0.770211	0.64023	0.92658
32.6633	0.706454	0.579521	0.861191	32.6633	0.548632	0.457075	0.658529	32.6633	0.772244	0.64198	0.92894
33.1658	0.707223	0.579663	0.862852	33.1658	0.544523	0.452632	0.655069	33.1658	0.774401	0.643862	0.931405
33.6683	0.708161	0.579988	0.864658	33.6683	0.540517	0.448312	0.651685	33.6683	0.776678	0.645872	0.933976
34.1709	0.709266	0.580493	0.866605	34.1709	0.536614	0.444113	0.64838	34.1709	0.779074	0.648006	0.936652
34.6734	0.710535	0.581173	0.868692	34.6734	0.532814	0.440037	0.645153	34.6734	0.781584	0.650259	0.939432
35.1759	0.711967	0.582025	0.870919	35.1759	0.529119	0.436081	0.642005	35.1759	0.784207	0.652627	0.942317
35.6784	0.713558	0.583046	0.873285	35.6784	0.525528	0.432247	0.638939	35.6784	0.78694	0.655106	0.945306
36.1809	0.715308	0.584234	0.875788	36.1809	0.522041	0.428534	0.635953	36.1809	0.789781	0.657691	0.948399
36.6834	0.717212	0.585585	0.878427	36.6834	0.518661	0.424941	0.63305	36.6834	0.792725	0.660377	0.951596
37.1859	0.719271	0.587096	0.881202	37.1859	0.515385	0.421469	0.63023	37.1859	0.795771	0.663161	0.954897
37.6884	0.721481	0.588765	0.884112	37.6884	0.512216	0.418117	0.627493	37.6884	0.798915	0.666037	0.958303
38.191	0.72384	0.59059	0.887155	38.191	0.509154	0.414885	0.624842	38.191	0.802155	0.669002	0.961811
38.6935	0.726347	0.592566	0.890331	38.6935	0.506199	0.411774	0.622277	38.6935	0.805489	0.672049	0.965424
39.196	0.729	0.594693	0.893639	39.196	0.503351	0.408782	0.619798	39.196	0.808912	0.675176	0.969139
39.6985	0.731797	0.596968	0.897078	39.6985	0.500611	0.40591	0.617407	39.6985	0.812423	0.678376	0.972958
40.201	0.734736	0.599387	0.900648	40.201	0.49798	0.403158	0.615105	40.201	0.816018	0.681646	0.97688
40.7035	0.737815	0.601949	0.904348	40.7035	0.495458	0.400526	0.612892	40.7035	0.819695	0.68498	0.980904
41.206	0.741034	0.604652	0.908178	41.206	0.493046	0.398013	0.61077	41.206	0.82345	0.688373	0.985031
41.7085	0.744389	0.607492	0.912136	41.7085	0.490744	0.39562	0.60874	41.7085	0.82728	0.691821	0.98926
42.2111	0.74788	0.610469	0.916222	42.2111	0.488553	0.393347	0.606802	42.2111	0.831182	0.695319	0.993591
42.7136	0.751505	0.613579	0.920436	42.7136	0.486474	0.391195	0.604958	42.7136	0.835152	0.698861	0.998023
43.2161	0.755262	0.616819	0.924776	43.2161	0.484506	0.389163	0.603209	43.2161	0.839189	0.702443	1.00256
43.7186	0.759149	0.620189	0.929243	43.7186	0.482652	0.387251	0.601557	43.7186	0.843287	0.706059	1.00719
44.2211	0.763164	0.623685	0.933837	44.2211	0.480912	0.38546	0.600001	44.2211	0.847445	0.709705	1.01192
44.7236	0.767307	0.627305	0.938555	44.7236	0.479286	0.383791	0.598544	44.7236	0.851658	0.713375	1.01675
45.2261	0.771576	0.631047	0.943398	45.2261	0.477776	0.382243	0.597186	45.2261	0.855922	0.717065	1.02167
45.7286	0.775968	0.634909	0.948366	45.7286	0.476383	0.380818	0.59593	45.7286	0.860235	0.720768	1.02669
46.2312	0.780482	0.638887	0.953458	46.2312	0.475107	0.379515	0.594776	46.2312	0.864593	0.72448	1.0318
46.7337	0.785116	0.64298	0.958673	46.7337	0.47395	0.378337	0.593726	46.7337	0.868991	0.728197	1.03701
47.2362	0.789869	0.647184	0.96401	47.2362	0.472911	0.377282	0.592781	47.2362	0.873427	0.731912	1.0423
47.7387	0.794738	0.651498	0.969471	47.7387	0.471991	0.376348	0.591939	47.7387	0.877895	0.735621	1.04769
48.2412	0.799722	0.655919	0.975053	48.2412	0.471184	0.375532	0.5912	48.2412	0.882392	0.739319	1.05315
48.7437	0.804819	0.660443	0.980756	48.7437	0.47049	0.374832	0.590561	48.7437	0.886915	0.743	1.05871
49.2462	0.810027	0.665069	0.98658	49.2462	0.469905	0.374243	0.59002	49.2462	0.891461	0.746663	1.06434
49.7487	0.815344	0.669793	0.992524	49.7487	0.469428	0.373764	0.589577	49.7487	0.89603	0.750308	1.07005
50.2513	0.820767	0.674612	0.998587	50.2513	0.469056	0.373392	0.589229	50.2513	0.900622	0.753933	1.07585
50.7538	0.826296	0.679524	1.00477	50.7538	0.468786	0.373123	0.588975	50.7538	0.905238	0.757538	1.08174
51.2563	0.831927	0.684525	1.01107	51.2563	0.468617	0.372956	0.588814	51.2563	0.909878	0.761124	1.0877
51.7588	0.837659	0.689613	1.01749	51.7588	0.468547	0.372888	0.588744	51.7588	0.914542	0.76469	1.09376
52.2613	0.843488	0.694783	1.02402	52.2613	0.468573	0.372917	0.588765	52.2613	0.919229	0.768236	1.0999
52.7638	0.849414	0.700033	1.03067	52.7638	0.468694	0.37304	0.588874	52.7638	0.92394	0.771762	1.10613
53.2663	0.855433	0.705359	1.03744	53.2663	0.468907	0.373256	0.589071	53.2663	0.928676	0.775267	1.11244
53.7688	0.861542	0.710758	1.04431	53.7688	0.469212	0.373561	0.589354	53.7688	0.933436	0.778752	1.11884
54.2714	0.86774	0.716226	1.0513	54.2714	0.469605	0.373954	0.589723	54.2714	0.93822	0.782217	1.12534
54.7739	0.874023	0.72176	1.05841	54.7739	0.470087	0.374433	0.590176	54.7739	0.943029	0.785661	1.13192
55.2764	0.880388	0.727355	1.06562	55.2764	0.470654	0.374996	0.590712	55.2764	0.947862	0.789085	1.13859
55.7789	0.886833	0.733008	1.07294	55.7789	0.471305	0.375641	0.591331	55.7789	0.95272	0.792489	1.14535
56.2814	0.893355	0.738714	1.08037	56.2814	0.472038	0.376366	0.592031	56.2814	0.957604	0.795872	1.1522
56.7839	0.89995	0.744471	1.0879	56.7839	0.472853	0.377168	0.592811	56.7839	0.962512	0.799235	1.15915
57.2864	0.906616	0.750272	1.09554	57.2864	0.473746	0.378047	0.593671	57.2864	0.967445	0.802577	1.16618
57.7889	0.913349	0.756115	1.10328	57.7889	0.474718	0.379	0.59461	57.7889	0.972403	0.8059	1.17331
58.2915	0.920145	0.761996	1.11112	58.2915	0.475766	0.380025	0.595627	58.2915	0.977387	0.809204	1.18053
58.794	0.927001	0.767908	1.11905	58.794	0.476889	0.381121	0.596722	58.794	0.982397	0.812487	1.18784
59.2965	0.933914	0.773849	1.12709	59.2965	0.478085	0.382285	0.597892	59.2965	0.987432	0.815752	1.19524
59.799	0.940879	0.779813	1.13521	59.799	0.479353	0.383516	0.599139	59.799	0.992493	0.818997	1.20274
60.3015	0.947897	0.7858	1.14343	60.3015	0.480691	0.384812	0.60046	60.3015	0.99758	0.822223	1.21034
60.804	0.954966	0.791808	1.15175	60.804	0.482099	0.386171	0.601856	60.804	1.00269	0.825431	1.21802
61.3065	0.962089	0.797838	1.16015	61.3065	0.483574	0.387592	0.603325	61.3065	1.00783	0.82862	1.2258
61.809	0.969265	0.80389	1.16866	61.809	0.485115	0.389072	0.604867	61.809	1.013	0.831791	1.23368
62.3116	0.976494	0.809963	1.17726	62.3116	0.486721	0.39061	0.606482	62.3116	1.01819	0.834944	1.24165
62.8141	0.983777	0.816056	1.18597	62.8141	0.488391	0.392203	0.608169	62.8141	1.02341	0.83808	1.24972
63.3166	0.991114	0.82217	1.19477	63.3166	0.490122	0.39385	0.609926	63.3166	1.02865	0.841199	1.25788
63.8191	0.998506	0.828305	1.20368	63.8191	0.491914	0.39555	0.611754	63.8191	1.03393	0.844301	1.26614
64.3216	1.00595	0.834459	1.21269	64.3216	0.493765	0.397299	0.613653	64.3216	1.03923	0.847386	1.27449
64.8241	1.01346	0.840634	1.22181	64.8241	0.495673	0.399097	0.61562	64.8241	1.04455	0.850455	1.28295
65.3266	1.02102	0.846828	1.23103	65.3266	0.497638	0.400941	0.617656	65.3266	1.04991	0.853509	1.29149
65.8291	1.02863	0.853042	1.24036	65.8291	0.499657	0.402829	0.61976	65.8291	1.05529	0.856547	1.30014
66.3317	1.0363	0.859275	1.2498	66.3317	0.50173	0.404759	0.621932	66.3317	1.06069	0.859569	1.30888
66.8342	1.04403	0.865528	1.25935	66.8342	0.503854	0.406729	0.624171	66.8342	1.06613	0.862577	1.31772
67.3367	1.05182	0.871799	1.26901	67.3367	0.506028	0.408738	0.626475	67.3367	1.0716	0.865571	1.32666
67.8392	1.05966	0.878089	1.27878	67.8392	0.508251	0.410783	0.628846	67.8392	1.07709	0.86855	1.3357
68.3417	1.06757	0.884398	1.28867	68.3417	0.510521	0.412862	0.631281	68.3417	1.08261	0.871516	1.34483
68.8442	1.07553	0.890725	1.29867	68.8442	0.512836	0.414972	0.63378	68.8442	1.08816	0.874468	1.35407
69.3467	1.08355	0.897071	1.30879	69.3467	0.515196	0.417113	0.636343	69.3467	1.09373	0.877407	1.3634
69.8492	1.09163	0.903435	1.31903	69.8492	0.517597	0.41928	0.638969	69.8492	1.09934	0.880333	1.37283
70.3518	1.09977	0.909818	1.32939	70.3518	0.520039	0.421473	0.641656	70.3518	1.10498	0.883248	1.38237
70.8543	1.10797	0.916218	1.33987	70.8543	0.52252	0.42369	0.644404	70.8543	1.11064	0.88615	1.392
71.3568	1.11624	0.922637	1.35047	71.3568	0.525038	0.425927	0.647213	71.3568	1.11633	0.88904	1.40173
71.8593	1.12456	0.929074	1.36119	71.8593	0.527592	0.428182	0.65008	71.8593	1.12205	0.89192	1.41157
72.3618	1.13295	0.935528	1.37204	72.3618	0.530178	0.430454	0.653006	72.3618	1.1278	0.894788	1.4215
72.8643	1.1414	0.942001	1.38301	72.8643	0.532797	0.43274	0.655989	72.8643	1.13359	0.897645	1.43154
73.3668	1.14992	0.948492	1.39411	73.3668	0.535445	0.435037	0.659027	73.3668	1.13939	0.900493	1.44168
73.8693	1.15849	0.955	1.40534	73.8693	0.538121	0.437344	0.662121	73.8693	1.14524	0.90333	1.45192
74.3719	1.16713	0.961527	1.4167	74.3719	0.540823	0.439657	0.665268	74.3719	1.1511	0.906158	1.46226
74.8744	1.17584	0.968071	1.42819	74.8744	0.543549	0.441975	0.668467	74.8744	1.157	0.908976	1.47271
75.3769	1.18461	0.974633	1.43982	75.3769	0.546297	0.444295	0.671716	75.3769	1.16293	0.911785	1.48326
75.8794	1.19344	0.981214	1.45157	75.8794	0.549064	0.446615	0.675015	75.8794	1.1689	0.914585	1.49392
76.3819	1.20234	0.987812	1.46347	76.3819	0.551849	0.448932	0.678361	76.3819	1.17489	0.917377	1.50468
76.8844	1.21131	0.994429	1.47549	76.8844	0.55465	0.451244	0.681753	76.8844	1.18091	0.920161	1.51554
77.3869	1.22034	1.00106	1.48766	77.3869	0.557465	0.453549	0.68519	77.3869	1.18696	0.922937	1.52651
77.8894	1.22945	1.00772	1.49996	77.8894	0.560294	0.455848	0.688672	77.8894	1.19304	0.925706	1.53759
78.392	1.23862	1.01439	1.51241	78.392	0.563138	0.458139	0.6922	78.392	1.19916	0.928467	1.54877
78.8945	1.24785	1.02108	1.525	78.8945	0.565996	0.460423	0.695775	78.8945	1.20531	0.931221	1.56006
79.397	1.25716	1.02779	1.53773	79.397	0.568868	0.4627	0.699396	79.397	1.21148	0.933968	1.57146
79.8995	1.26654	1.03451	1.5506	79.8995	0.571755	0.464969	0.703065	79.8995	1.21769	0.936709	1.58296
80.402	1.27598	1.04126	1.56362	80.402	0.574657	0.46723	0.706782	80.402	1.22393	0.939444	1.59457
80.9045	1.2855	1.04802	1.57679	80.9045	0.577573	0.469484	0.710548	80.9045	1.23021	0.942173	1.6063
81.407	1.29509	1.05481	1.5901	81.407	0.580504	0.471729	0.714362	81.407	1.23651	0.944896	1.61813
81.9095	1.30475	1.06161	1.60357	81.9095	0.58345	0.473966	0.718225	81.9095	1.24285	0.947613	1.63007
82.4121	1.31448	1.06844	1.61718	82.4121	0.586411	0.476194	0.722138	82.4121	1.24922	0.950325	1.64212
82.9146	1.32428	1.07528	1.63095	82.9146	0.589387	0.478414	0.726102	82.9146	1.25562	0.953032	1.65429
83.4171	1.33416	1.08214	1.64487	83.4171	0.592379	0.480626	0.730115	83.4171	1.26206	0.955735	1.66656
83.9196	1.34411	1.08902	1.65895	83.9196	0.595385	0.482828	0.73418	83.9196	1.26853	0.958433	1.67895
84.4221	1.35414	1.09593	1.67318	84.4221	0.598406	0.485022	0.738297	84.4221	1.27503	0.961126	1.69145
84.9246	1.36423	1.10285	1.68757	84.9246	0.601443	0.487207	0.742465	84.9246	1.28156	0.963815	1.70406
85.4271	1.37441	1.10979	1.70212	85.4271	0.604496	0.489383	0.746685	85.4271	1.28813	0.966501	1.71679
85.9296	1.38466	1.11676	1.71683	85.9296	0.607564	0.491551	0.750957	85.9296	1.29473	0.969182	1.72964
86.4322	1.39499	1.12374	1.73171	86.4322	0.610647	0.493709	0.755283	86.4322	1.30137	0.97186	1.7426
86.9347	1.40539	1.13075	1.74674	86.9347	0.613746	0.495858	0.759662	86.9347	1.30804	0.974535	1.75568
87.4372	1.41587	1.13778	1.76194	87.4372	0.616861	0.497998	0.764094	87.4372	1.31474	0.977207	1.76887
87.9397	1.42643	1.14483	1.77731	87.9397	0.619991	0.500129	0.76858	87.9397	1.32148	0.979875	1.78218
88.4422	1.43707	1.1519	1.79285	88.4422	0.623138	0.502251	0.773121	88.4422	1.32826	0.982541	1.79561
88.9447	1.44779	1.15899	1.80855	88.9447	0.6263	0.504364	0.777716	88.9447	1.33506	0.985204	1.80916
89.4472	1.45859	1.16611	1.82443	89.4472	0.629479	0.506468	0.782366	89.4472	1.34191	0.987865	1.82283
89.9497	1.46947	1.17325	1.84047	89.9497	0.632673	0.508563	0.787072	89.9497	1.34878	0.990523	1.83662
90.4523	1.48043	1.18041	1.85669	90.4523	0.635884	0.510649	0.791833	90.4523	1.3557	0.99318	1.85054
90.9548	1.49147	1.1876	1.87309	90.9548	0.639111	0.512726	0.79665	90.9548	1.36265	0.995834	1.86457
91.4573	1.50259	1.19481	1.88966	91.4573	0.642355	0.514795	0.801523	91.4573	1.36963	0.998487	1.87873
91.9598	1.5138	1.20204	1.90642	91.9598	0.645615	0.516855	0.806452	91.9598	1.37665	1.00114	1.89301
92.4623	1.52509	1.2093	1.92335	92.4623	0.648891	0.518906	0.811438	92.4623	1.38371	1.00379	1.90742
92.9648	1.53646	1.21658	1.94046	92.9648	0.652184	0.520948	0.816481	92.9648	1.3908	1.00644	1.92195
93.4673	1.54792	1.22388	1.95776	93.4673	0.655494	0.522982	0.821582	93.4673	1.39793	1.00908	1.93661
93.9698	1.55947	1.23121	1.97524	93.9698	0.658821	0.525008	0.82674	93.9698	1.40509	1.01173	1.95139
94.4724	1.5711	1.23857	1.99291	94.4724	0.662164	0.527025	0.831956	94.4724	1.41229	1.01437	1.96631
94.9749	1.58282	1.24595	2.01076	94.9749	0.665525	0.529035	0.83723	94.9749	1.41953	1.01702	1.98135
95.4774	1.59462	1.25336	2.02881	95.4774	0.668903	0.531036	0.842562	95.4774	1.42681	1.01966	1.99652
95.9799	1.60652	1.26079	2.04704	95.9799	0.672297	0.533029	0.847953	95.9799	1.43412	1.02231	2.01183
96.4824	1.6185	1.26825	2.06547	96.4824	0.675709	0.535014	0.853403	96.4824	1.44147	1.02495	2.02726
96.9849	1.63057	1.27574	2.0841	96.9849	0.679138	0.536992	0.858912	96.9849	1.44886	1.02759	2.04283
97.4874	1.64273	1.28325	2.10292	97.4874	0.682585	0.538962	0.864481	97.4874	1.45628	1.03023	2.05853
97.9899	1.65498	1.29079	2.12194	97.9899	0.686049	0.540924	0.87011	97.9899	1.46375	1.03287	2.07437
98.4925	1.66733	1.29835	2.14116	98.4925	0.689531	0.54288	0.875798	98.4925	1.47125	1.03552	2.09034
98.995	1.67976	1.30595	2.16058	98.995	0.69303	0.544828	0.881547	98.995	1.47879	1.03816	2.10644
99.4975	1.69229	1.31357	2.1802	99.4975	0.696547	0.546768	0.887356	99.4975	1.48637	1.0408	2.12269
100	1.70491	1.32122	2.20003	100	0.700082	0.548702	0.893226	100	1.49399	1.04344	2.13907

## Sheet: Fig. 1i
Fraction of MVPA within morning time window (%)	Hazard ratio	Lower limit of 95% CI	Upper limit of 95% CI	Fraction of MVPA within midday-afternoon time window (%)	Hazard ratio	Lower limit of 95% CI	Upper limit of 95% CI	Fraction of MVPA within evening time window (%)	Hazard ratio	Lower limit of 95% CI	Upper limit of 95% CI
0	1	1	1	0	1	1	1	0	1	1	1
0.502513	0.995943	0.992933	0.998963	0.502513	0.99638	0.993987	0.998778	0.502513	0.996492	0.992686	1.00031
1.00503	0.991903	0.985916	0.997927	1.00503	0.992772	0.988009	0.997558	1.00503	0.992997	0.985426	1.00063
1.50754	0.98788	0.978948	0.996892	1.50754	0.989178	0.982068	0.996339	1.50754	0.989514	0.978219	1.00094
2.01005	0.983872	0.97203	0.995859	2.01005	0.985597	0.976163	0.995122	2.01005	0.986043	0.971064	1.00125
2.51256	0.979881	0.965161	0.994826	2.51256	0.982029	0.970293	0.993907	2.51256	0.982585	0.963962	1.00157
3.01507	0.975906	0.95834	0.993794	3.01507	0.978473	0.964458	0.992692	3.01507	0.979138	0.956912	1.00188
3.51759	0.971947	0.951567	0.992764	3.51759	0.974931	0.958658	0.99148	3.51759	0.975706	0.949917	1.00219
4.0201	0.968005	0.944843	0.991734	4.0201	0.971401	0.952894	0.990268	4.0201	0.972292	0.942985	1.00251
4.52261	0.964078	0.938166	0.990706	4.52261	0.967884	0.947164	0.989059	4.52261	0.968899	0.936123	1.00282
5.02513	0.960167	0.931536	0.989678	5.02513	0.96438	0.941468	0.98785	5.02513	0.965531	0.929336	1.00314
5.52764	0.956272	0.924952	0.988652	5.52764	0.960889	0.935807	0.986643	5.52764	0.962193	0.922631	1.00345
6.03015	0.952393	0.918416	0.987627	6.03015	0.95741	0.930179	0.985438	6.03015	0.958886	0.916013	1.00377
6.53266	0.948529	0.911925	0.986603	6.53266	0.953944	0.924586	0.984234	6.53266	0.955616	0.90949	1.00408
7.03518	0.944682	0.905482	0.98558	7.03518	0.95049	0.919026	0.983032	7.03518	0.952384	0.903066	1.0044
7.53769	0.940854	0.899088	0.984559	7.53769	0.947049	0.913499	0.981831	7.53769	0.949195	0.896747	1.00471
8.0402	0.937047	0.892749	0.983542	8.0402	0.94362	0.908006	0.980631	8.0402	0.946052	0.890538	1.00503
8.54271	0.933264	0.886469	0.98253	8.54271	0.940204	0.902546	0.979433	8.54271	0.942959	0.884445	1.00534
9.04523	0.929509	0.880251	0.981523	9.04523	0.9368	0.897119	0.978237	9.04523	0.939917	0.878473	1.00566
9.54774	0.925783	0.874099	0.980523	9.54774	0.933409	0.891724	0.977042	9.54774	0.936932	0.872625	1.00598
10.0503	0.922089	0.868016	0.979531	10.0503	0.930029	0.886362	0.975848	10.0503	0.934005	0.866908	1.00629
10.5528	0.918431	0.862008	0.978548	10.5528	0.926662	0.881032	0.974656	10.5528	0.93114	0.861326	1.00661
11.0553	0.914811	0.856075	0.977576	11.0553	0.923307	0.875734	0.973465	11.0553	0.92834	0.855883	1.00693
11.5578	0.91123	0.850223	0.976615	11.5578	0.919965	0.870468	0.972276	11.5578	0.925609	0.850583	1.00725
12.0603	0.907693	0.844454	0.975667	12.0603	0.916634	0.865233	0.971088	12.0603	0.922949	0.845431	1.00757
12.5628	0.9042	0.838772	0.974732	12.5628	0.913315	0.86003	0.969902	12.5628	0.920363	0.840431	1.0079
13.0653	0.900755	0.833179	0.973813	13.0653	0.910009	0.854859	0.968717	13.0653	0.917854	0.835587	1.00822
13.5678	0.89736	0.827679	0.972909	13.5678	0.906714	0.849718	0.967533	13.5678	0.915425	0.830903	1.00855
14.0703	0.894018	0.822273	0.972022	14.0703	0.903432	0.844608	0.966351	14.0703	0.91308	0.826383	1.00887
14.5729	0.89073	0.816966	0.971154	14.5729	0.900161	0.83953	0.965171	14.5729	0.91082	0.82203	1.0092
15.0754	0.887499	0.811759	0.970305	15.0754	0.896902	0.834481	0.963992	15.0754	0.90865	0.817848	1.00953
15.5779	0.884327	0.806656	0.969477	15.5779	0.893655	0.829463	0.962814	15.5779	0.906572	0.813842	1.00987
16.0804	0.881216	0.801658	0.96867	16.0804	0.890419	0.824475	0.961638	16.0804	0.904588	0.810014	1.01021
16.5829	0.878169	0.796768	0.967886	16.5829	0.887196	0.819517	0.960463	16.5829	0.902703	0.806368	1.01055
17.0854	0.875188	0.79199	0.967126	17.0854	0.883984	0.814589	0.95929	17.0854	0.900918	0.802909	1.01089
17.5879	0.872274	0.787324	0.966391	17.5879	0.880783	0.809691	0.958118	17.5879	0.899237	0.799639	1.01124
18.0905	0.869431	0.782773	0.965682	18.0905	0.877595	0.804823	0.956947	18.0905	0.897662	0.796562	1.01159
18.593	0.866659	0.77834	0.965	18.593	0.874421	0.799988	0.95578	18.593	0.896195	0.793677	1.01195
19.0955	0.863962	0.774027	0.964347	19.0955	0.871262	0.795187	0.954615	19.0955	0.894832	0.790979	1.01232
19.598	0.861341	0.769835	0.963724	19.598	0.86812	0.790423	0.953454	19.598	0.893572	0.788463	1.01269
20.1005	0.858799	0.765768	0.963132	20.1005	0.864996	0.785698	0.952297	20.1005	0.892412	0.786124	1.01307
20.603	0.856337	0.761827	0.962572	20.603	0.861892	0.781014	0.951146	20.603	0.891352	0.783957	1.01346
21.1055	0.853957	0.758013	0.962044	21.1055	0.858809	0.776372	0.95	21.1055	0.890387	0.781956	1.01385
21.608	0.851662	0.75433	0.961552	21.608	0.855749	0.771774	0.948861	21.608	0.889517	0.780118	1.01426
22.1105	0.849453	0.750779	0.961095	22.1105	0.852713	0.767223	0.947728	22.1105	0.888739	0.778437	1.01467
22.6131	0.847332	0.747362	0.960675	22.6131	0.849702	0.762719	0.946604	22.6131	0.888052	0.776909	1.01509
23.1156	0.845303	0.744082	0.960293	23.1156	0.846718	0.758266	0.945487	23.1156	0.887453	0.77553	1.01553
23.6181	0.843365	0.740939	0.95995	23.6181	0.843761	0.753863	0.94438	23.6181	0.886941	0.774296	1.01597
24.1206	0.841523	0.737937	0.959649	24.1206	0.840835	0.749513	0.943283	24.1206	0.886514	0.773201	1.01643
24.6231	0.839777	0.735077	0.959389	24.6231	0.837939	0.745218	0.942195	24.6231	0.886169	0.772243	1.0169
25.1256	0.838129	0.732361	0.959172	25.1256	0.835074	0.740979	0.941119	25.1256	0.885906	0.771417	1.01739
25.6281	0.836583	0.729791	0.959001	25.6281	0.832243	0.736797	0.940054	25.6281	0.885722	0.770719	1.01788
26.1306	0.835139	0.72737	0.958875	26.1306	0.829447	0.732674	0.939002	26.1306	0.885616	0.770145	1.0184
26.6332	0.8338	0.725099	0.958797	26.6332	0.826686	0.728611	0.937962	26.6332	0.885585	0.769691	1.01893
27.1357	0.832568	0.72298	0.958768	27.1357	0.823962	0.72461	0.936936	27.1357	0.885629	0.769354	1.01948
27.6382	0.831445	0.721016	0.958789	27.6382	0.821276	0.720672	0.935924	27.6382	0.885745	0.76913	1.02004
28.1407	0.830433	0.719206	0.958861	28.1407	0.818629	0.716799	0.934927	28.1407	0.885932	0.769015	1.02062
28.6432	0.829528	0.717547	0.958985	28.6432	0.816023	0.71299	0.933945	28.6432	0.886188	0.769005	1.02123
29.1457	0.828729	0.716037	0.959158	29.1457	0.813459	0.709249	0.932979	29.1457	0.886512	0.769096	1.02185
29.6482	0.828035	0.71467	0.959382	29.6482	0.810937	0.705576	0.932031	29.6482	0.886901	0.769286	1.0225
30.1507	0.827442	0.713443	0.959656	30.1507	0.808459	0.701972	0.931099	30.1507	0.887355	0.76957	1.02317
30.6533	0.826949	0.712354	0.95998	30.6533	0.806025	0.698438	0.930186	30.6533	0.887871	0.769945	1.02386
31.1558	0.826555	0.711399	0.960352	31.1558	0.803638	0.694976	0.929291	31.1558	0.888448	0.770407	1.02458
31.6583	0.826257	0.710574	0.960773	31.6583	0.801298	0.691586	0.928415	31.6583	0.889085	0.770952	1.02532
32.1608	0.826054	0.709877	0.961243	32.1608	0.799007	0.68827	0.92756	32.1608	0.889779	0.771578	1.02609
32.6633	0.825943	0.709305	0.96176	32.6633	0.796764	0.685029	0.926725	32.6633	0.89053	0.772279	1.02689
33.1658	0.825923	0.708854	0.962326	33.1658	0.794572	0.681864	0.925911	33.1658	0.891335	0.773054	1.02771
33.6683	0.825992	0.708522	0.962939	33.6683	0.792432	0.678775	0.92512	33.6683	0.892193	0.773898	1.02857
34.1709	0.82615	0.708305	0.9636	34.1709	0.790344	0.675765	0.924351	34.1709	0.893103	0.774807	1.02946
34.6734	0.826393	0.708202	0.964308	34.6734	0.788309	0.672833	0.923605	34.6734	0.894063	0.775778	1.03038
35.1759	0.82672	0.708208	0.965063	35.1759	0.78633	0.669981	0.922883	35.1759	0.895071	0.776808	1.03134
35.6784	0.82713	0.708323	0.965865	35.6784	0.784406	0.66721	0.922186	35.6784	0.896126	0.777892	1.03233
36.1809	0.827621	0.708542	0.966714	36.1809	0.782538	0.664521	0.921514	36.1809	0.897227	0.779027	1.03336
36.6834	0.828192	0.708863	0.967609	36.6834	0.780729	0.661915	0.920869	36.6834	0.898371	0.78021	1.03443
37.1859	0.82884	0.709283	0.96855	37.1859	0.778978	0.659393	0.92025	37.1859	0.899557	0.781437	1.03553
37.6884	0.829566	0.709801	0.969538	37.6884	0.777287	0.656956	0.919658	37.6884	0.900783	0.782704	1.03668
38.191	0.830366	0.710413	0.970572	38.191	0.775656	0.654604	0.919095	38.191	0.902049	0.784008	1.03786
38.6935	0.831239	0.711117	0.971652	38.6935	0.774088	0.652339	0.91856	38.6935	0.903352	0.785344	1.03909
39.196	0.832184	0.711911	0.972778	39.196	0.772583	0.650162	0.918056	39.196	0.90469	0.78671	1.04036
39.6985	0.8332	0.712791	0.97395	39.6985	0.771142	0.648073	0.917581	39.6985	0.906063	0.788101	1.04168
40.201	0.834285	0.713756	0.975168	40.201	0.769766	0.646074	0.917138	40.201	0.907469	0.789515	1.04304
40.7035	0.835437	0.714802	0.976432	40.7035	0.768456	0.644166	0.916727	40.7035	0.908905	0.790947	1.04445
41.206	0.836656	0.715929	0.977741	41.206	0.767213	0.642349	0.916348	41.206	0.910371	0.792394	1.04591
41.7085	0.837939	0.717132	0.979097	41.7085	0.766038	0.640625	0.916003	41.7085	0.911865	0.793853	1.04742
42.2111	0.839285	0.71841	0.980498	42.2111	0.764933	0.638995	0.915693	42.2111	0.913385	0.795319	1.04898
42.7136	0.840693	0.719759	0.981945	42.7136	0.763899	0.637459	0.915417	42.7136	0.914929	0.79679	1.05058
43.2161	0.842161	0.721179	0.983438	43.2161	0.762936	0.636019	0.915178	43.2161	0.916496	0.798262	1.05224
43.7186	0.843688	0.722666	0.984977	43.7186	0.762045	0.634676	0.914976	43.7186	0.918084	0.799732	1.05395
44.2211	0.845272	0.724217	0.986563	44.2211	0.761229	0.633431	0.914811	44.2211	0.919692	0.801196	1.05571
44.7236	0.846913	0.72583	0.988194	44.7236	0.760488	0.632284	0.914686	44.7236	0.921317	0.802652	1.05753
45.2261	0.848608	0.727504	0.989871	45.2261	0.759822	0.631238	0.9146	45.2261	0.922959	0.804096	1.05939
45.7286	0.850356	0.729234	0.991595	45.7286	0.759234	0.630293	0.914554	45.7286	0.924615	0.805525	1.06131
46.2312	0.852155	0.731019	0.993364	46.2312	0.758725	0.62945	0.914551	46.2312	0.926284	0.806936	1.06328
46.7337	0.854005	0.732856	0.995181	46.7337	0.758295	0.62871	0.91459	46.7337	0.927964	0.808327	1.06531
47.2362	0.855903	0.734743	0.997043	47.2362	0.757947	0.628075	0.914673	47.2362	0.929653	0.809695	1.06738
47.7387	0.857849	0.736677	0.998952	47.7387	0.757677	0.627542	0.914799	47.7387	0.931349	0.811036	1.06951
48.2412	0.85984	0.738655	1.00091	48.2412	0.757486	0.627109	0.914969	48.2412	0.933051	0.812349	1.07169
48.7437	0.861876	0.740675	1.00291	48.7437	0.757372	0.626775	0.915182	48.7437	0.934757	0.813631	1.07392
49.2462	0.863955	0.742735	1.00496	49.2462	0.757334	0.626535	0.915438	49.2462	0.936466	0.814881	1.07619
49.7487	0.866075	0.744831	1.00705	49.7487	0.757369	0.62639	0.915736	49.7487	0.938179	0.8161	1.07852
50.2513	0.868234	0.746961	1.0092	50.2513	0.757477	0.626336	0.916077	50.2513	0.939894	0.817286	1.08089
50.7538	0.870432	0.749123	1.01138	50.7538	0.757656	0.626371	0.916459	50.7538	0.941613	0.818441	1.08332
51.2563	0.872666	0.751313	1.01362	51.2563	0.757906	0.626493	0.916884	51.2563	0.943335	0.819565	1.0858
51.7588	0.874936	0.75353	1.0159	51.7588	0.758224	0.6267	0.917351	51.7588	0.945059	0.820657	1.08832
52.2613	0.877239	0.75577	1.01823	52.2613	0.75861	0.626991	0.917859	52.2613	0.946788	0.821719	1.09089
52.7638	0.879574	0.758031	1.02061	52.7638	0.759062	0.627362	0.918409	52.7638	0.948519	0.822749	1.09351
53.2663	0.88194	0.76031	1.02303	53.2663	0.759579	0.627813	0.919001	53.2663	0.950253	0.823749	1.09618
53.7688	0.884334	0.762605	1.02549	53.7688	0.76016	0.628341	0.919634	53.7688	0.951991	0.824719	1.0989
54.2714	0.886755	0.764912	1.02801	54.2714	0.760804	0.628944	0.920308	54.2714	0.953731	0.825659	1.10167
54.7739	0.889202	0.76723	1.03056	54.7739	0.761509	0.629621	0.921023	54.7739	0.955475	0.826569	1.10448
55.2764	0.891673	0.769555	1.03317	55.2764	0.762274	0.630369	0.921779	55.2764	0.957223	0.82745	1.10735
55.7789	0.894165	0.771885	1.03582	55.7789	0.763098	0.631187	0.922577	55.7789	0.958973	0.828302	1.11026
56.2814	0.896678	0.774217	1.03851	56.2814	0.763979	0.632072	0.923415	56.2814	0.960726	0.829126	1.11322
56.7839	0.89921	0.776549	1.04125	56.7839	0.764918	0.633023	0.924294	56.7839	0.962483	0.829921	1.11622
57.2864	0.901759	0.778878	1.04402	57.2864	0.765912	0.634037	0.925214	57.2864	0.964243	0.830689	1.11927
57.7889	0.904322	0.781202	1.04685	57.7889	0.76696	0.635114	0.926176	57.7889	0.966006	0.83143	1.12237
58.2915	0.9069	0.783518	1.04971	58.2915	0.768061	0.636251	0.927178	58.2915	0.967772	0.832144	1.12551
58.794	0.909488	0.785823	1.05262	58.794	0.769214	0.637446	0.928221	58.794	0.969542	0.832832	1.12869
59.2965	0.912087	0.788115	1.05556	59.2965	0.770419	0.638698	0.929305	59.2965	0.971315	0.833493	1.13193
59.799	0.914693	0.790392	1.05854	59.799	0.771672	0.640004	0.93043	59.799	0.973091	0.83413	1.1352
60.3015	0.917307	0.792654	1.06156	60.3015	0.772975	0.641362	0.931596	60.3015	0.97487	0.834741	1.13852
60.804	0.919928	0.794898	1.06462	60.804	0.774325	0.642771	0.932803	60.804	0.976653	0.835329	1.14189
61.3065	0.922557	0.797127	1.06772	61.3065	0.775721	0.644229	0.934051	61.3065	0.978439	0.835892	1.14529
61.809	0.925193	0.799339	1.07086	61.809	0.777162	0.645733	0.93534	61.809	0.980228	0.836432	1.14874
62.3116	0.927837	0.801534	1.07404	62.3116	0.778647	0.647282	0.936671	62.3116	0.98202	0.836948	1.15224
62.8141	0.930489	0.803712	1.07726	62.8141	0.780174	0.648874	0.938043	62.8141	0.983816	0.837443	1.15577
63.3166	0.933148	0.805874	1.08052	63.3166	0.781744	0.650508	0.939456	63.3166	0.985615	0.837915	1.15935
63.8191	0.935814	0.808018	1.08382	63.8191	0.783354	0.65218	0.940911	63.8191	0.987417	0.838366	1.16297
64.3216	0.938488	0.810145	1.08716	64.3216	0.785003	0.653889	0.942407	64.3216	0.989222	0.838796	1.16663
64.8241	0.94117	0.812256	1.09055	64.8241	0.78669	0.655633	0.943945	64.8241	0.991031	0.839205	1.17033
65.3266	0.94386	0.814349	1.09397	65.3266	0.788414	0.65741	0.945524	65.3266	0.992843	0.839594	1.17407
65.8291	0.946557	0.816424	1.09743	65.8291	0.790174	0.659219	0.947145	65.8291	0.994659	0.839963	1.17785
66.3317	0.949262	0.818483	1.10094	66.3317	0.791969	0.661056	0.948807	66.3317	0.996478	0.840313	1.18166
66.8342	0.951974	0.820524	1.10448	66.8342	0.793797	0.66292	0.950511	66.8342	0.9983	0.840645	1.18552
67.3367	0.954695	0.822549	1.10807	67.3367	0.795656	0.664809	0.952257	67.3367	1.00012	0.840958	1.18942
67.8392	0.957423	0.824555	1.1117	67.8392	0.797547	0.666721	0.954044	67.8392	1.00195	0.841253	1.19335
68.3417	0.960159	0.826545	1.11537	68.3417	0.799468	0.668654	0.955873	68.3417	1.00379	0.841531	1.19732
68.8442	0.962903	0.828518	1.11908	68.8442	0.801417	0.670606	0.957744	68.8442	1.00562	0.841792	1.20134
69.3467	0.965654	0.830473	1.12284	69.3467	0.803393	0.672574	0.959656	69.3467	1.00746	0.842036	1.20538
69.8492	0.968414	0.832412	1.12664	69.8492	0.805395	0.674557	0.961609	69.8492	1.0093	0.842265	1.20947
70.3518	0.971181	0.834334	1.13047	70.3518	0.807421	0.676553	0.963604	70.3518	1.01115	0.842477	1.21359
70.8543	0.973956	0.836239	1.13435	70.8543	0.809471	0.678559	0.96564	70.8543	1.013	0.842674	1.21775
71.3568	0.976739	0.838127	1.13828	71.3568	0.811543	0.680573	0.967716	71.3568	1.01485	0.842856	1.22194
71.8593	0.979531	0.839998	1.14224	71.8593	0.813636	0.682594	0.969834	71.8593	1.0167	0.843024	1.22617
72.3618	0.98233	0.841853	1.14625	72.3618	0.815748	0.684619	0.971991	72.3618	1.01856	0.843177	1.23043
72.8643	0.985137	0.843692	1.1503	72.8643	0.817878	0.686647	0.974189	72.8643	1.02043	0.843316	1.23473
73.3668	0.987952	0.845515	1.15438	73.3668	0.820024	0.688674	0.976427	73.3668	1.02229	0.843442	1.23907
73.8693	0.990775	0.847321	1.15852	73.8693	0.822186	0.6907	0.978703	73.8693	1.02416	0.843554	1.24344
74.3719	0.993606	0.849112	1.16269	74.3719	0.824362	0.692722	0.981019	74.3719	1.02603	0.843654	1.24784
74.8744	0.996446	0.850887	1.16691	74.8744	0.826551	0.694738	0.983372	74.8744	1.02791	0.843742	1.25228
75.3769	0.999293	0.852646	1.17116	75.3769	0.82875	0.696746	0.985764	75.3769	1.02979	0.843817	1.25675
75.8794	1.00215	0.85439	1.17546	75.8794	0.83096	0.698745	0.988192	75.8794	1.03167	0.84388	1.26126
76.3819	1.00501	0.856119	1.1798	76.3819	0.833177	0.700732	0.990657	76.3819	1.03356	0.843932	1.2658
76.8844	1.00788	0.857832	1.18418	76.8844	0.835402	0.702705	0.993157	76.8844	1.03545	0.843972	1.27037
77.3869	1.01076	0.859531	1.18861	77.3869	0.837632	0.704663	0.995692	77.3869	1.03734	0.844001	1.27497
77.8894	1.01365	0.861215	1.19307	77.8894	0.839868	0.706606	0.998262	77.8894	1.03924	0.84402	1.27961
78.392	1.01655	0.862885	1.19758	78.392	0.84211	0.708535	1.00087	78.392	1.04114	0.844028	1.28428
78.8945	1.01946	0.864541	1.20213	78.8945	0.844358	0.710448	1.00351	78.8945	1.04304	0.844026	1.28899
79.397	1.02237	0.866182	1.20672	79.397	0.846613	0.712345	1.00619	79.397	1.04495	0.844015	1.29372
79.8995	1.02529	0.86781	1.21135	79.8995	0.848873	0.714227	1.0089	79.8995	1.04686	0.843993	1.29849
80.402	1.02822	0.869424	1.21602	80.402	0.851139	0.716092	1.01165	80.402	1.04878	0.843962	1.30329
80.9045	1.03116	0.871024	1.22073	80.9045	0.853411	0.717942	1.01444	80.9045	1.05069	0.843922	1.30812
81.407	1.0341	0.872611	1.22548	81.407	0.85569	0.719776	1.01727	81.407	1.05262	0.843874	1.31299
81.9095	1.03706	0.874186	1.23028	81.9095	0.857974	0.721594	1.02013	81.9095	1.05454	0.843816	1.31789
82.4121	1.04002	0.875747	1.23511	82.4121	0.860265	0.723395	1.02303	82.4121	1.05647	0.84375	1.32281
82.9146	1.04299	0.877296	1.23999	82.9146	0.862561	0.725181	1.02597	82.9146	1.0584	0.843676	1.32777
83.4171	1.04598	0.878833	1.2449	83.4171	0.864864	0.726949	1.02894	83.4171	1.06034	0.843593	1.33276
83.9196	1.04896	0.880357	1.24986	83.9196	0.867173	0.728702	1.03196	83.9196	1.06227	0.843503	1.33778
84.4221	1.05196	0.88187	1.25486	84.4221	0.869488	0.730437	1.03501	84.4221	1.06422	0.843405	1.34284
84.9246	1.05497	0.883371	1.2599	84.9246	0.871809	0.732157	1.0381	84.9246	1.06616	0.8433	1.34792
85.4271	1.05798	0.88486	1.26498	85.4271	0.874137	0.733859	1.04123	85.4271	1.06811	0.843188	1.35303
85.9296	1.06101	0.886338	1.27009	85.9296	0.876471	0.735545	1.0444	85.9296	1.07006	0.843068	1.35818
86.4322	1.06404	0.887804	1.27525	86.4322	0.878811	0.737215	1.0476	86.4322	1.07202	0.842941	1.36336
86.9347	1.06708	0.88926	1.28045	86.9347	0.881157	0.738868	1.05085	86.9347	1.07398	0.842808	1.36856
87.4372	1.07013	0.890705	1.28569	87.4372	0.883509	0.740504	1.05413	87.4372	1.07594	0.842668	1.3738
87.9397	1.07319	0.89214	1.29097	87.9397	0.885868	0.742124	1.05745	87.9397	1.07791	0.842522	1.37907
88.4422	1.07625	0.893564	1.29629	88.4422	0.888233	0.743727	1.06082	88.4422	1.07988	0.84237	1.38437
88.9447	1.07933	0.894979	1.30165	88.9447	0.890604	0.745314	1.06422	88.9447	1.08186	0.842211	1.38969
89.4472	1.08241	0.896383	1.30705	89.4472	0.892982	0.746885	1.06766	89.4472	1.08384	0.842047	1.39505
89.9497	1.0855	0.897778	1.31249	89.9497	0.895366	0.748439	1.07114	89.9497	1.08582	0.841877	1.40044
90.4523	1.08861	0.899163	1.31797	90.4523	0.897756	0.749977	1.07465	90.4523	1.0878	0.841701	1.40586
90.9548	1.09172	0.900539	1.32348	90.9548	0.900153	0.751499	1.07821	90.9548	1.08979	0.841519	1.41131
91.4573	1.09484	0.901905	1.32904	91.4573	0.902556	0.753005	1.08181	91.4573	1.09179	0.841332	1.41679
91.9598	1.09797	0.903263	1.33464	91.9598	0.904966	0.754495	1.08544	91.9598	1.09378	0.84114	1.4223
92.4623	1.1011	0.904612	1.34028	92.4623	0.907382	0.755969	1.08912	92.4623	1.09578	0.840943	1.42785
92.9648	1.10425	0.905952	1.34595	92.9648	0.909804	0.757427	1.09284	92.9648	1.09779	0.840741	1.43342
93.4673	1.10741	0.907284	1.35167	93.4673	0.912233	0.75887	1.09659	93.4673	1.09979	0.840534	1.43902
93.9698	1.11057	0.908608	1.35743	93.9698	0.914668	0.760297	1.10038	93.9698	1.1018	0.840322	1.44465
94.4724	1.11374	0.909923	1.36322	94.4724	0.91711	0.761709	1.10422	94.4724	1.10382	0.840106	1.45031
94.9749	1.11693	0.911231	1.36905	94.9749	0.919559	0.763106	1.10809	94.9749	1.10584	0.839885	1.456
95.4774	1.12012	0.91253	1.37493	95.4774	0.922014	0.764487	1.112	95.4774	1.10786	0.83966	1.46172
95.9799	1.12332	0.913823	1.38084	95.9799	0.924475	0.765854	1.11595	95.9799	1.10988	0.83943	1.46748
96.4824	1.12653	0.915107	1.3868	96.4824	0.926943	0.767206	1.11994	96.4824	1.11191	0.839196	1.47326
96.9849	1.12975	0.916385	1.39279	96.9849	0.929418	0.768543	1.12397	96.9849	1.11395	0.838958	1.47907
97.4874	1.13298	0.917655	1.39882	97.4874	0.931899	0.769866	1.12803	97.4874	1.11598	0.838716	1.48491
97.9899	1.13621	0.918919	1.40489	97.9899	0.934387	0.771175	1.13214	97.9899	1.11803	0.83847	1.49079
98.4925	1.13946	0.920175	1.41101	98.4925	0.936881	0.772469	1.13629	98.4925	1.12007	0.83822	1.49669
98.995	1.14272	0.921425	1.41716	98.995	0.939383	0.77375	1.14047	98.995	1.12212	0.837966	1.50262
99.4975	1.14598	0.922669	1.42335	99.4975	0.941891	0.775017	1.1447	99.4975	1.12417	0.837709	1.50859
100	1.14926	0.923906	1.42958	100	0.944405	0.77627	1.14896	100	1.12622	0.837448	1.51458

## Sheet: Fig. 2
Outcomes and subgroups	No. of events	Total No. of participants	Hazards Ratio	Lower limit of 95% CI	Upper limit of 95% CI
All cause mortality
< 65 years	826	51914	0.94	0.8	1.09
≥ 65 years	2262	40225	0.88	0.81	0.97
CVD mortality
< 65 years	244	51914	0.92	0.7	1.22
≥ 65 years	832	40225	0.71	0.62	0.82
Cancer mortality
< 65 years	543	51914	0.93	0.77	1.12
≥ 65 years	1329	40225	0.96	0.85	1.08
All cause mortality
Female	1264	52045	0.9	0.8	1.02
Male	1824	40094	0.89	0.8	0.98
CVD mortality
Female	346	52045	0.79	0.63	0.99
Male	730	40094	0.74	0.63	0.86
Cancer mortality
Female	841	52045	0.91	0.78	1.06
Male	1031	40094	0.98	0.85	1.13
